# Supplementary material for: The causal association between gut microbiota and postpartum depression: a two-sample Mendelian randomization study
Source: Front Microbiol. 2024 Sep 2;15:1415237. doi: 10.3389/fmicb.2024.1415237 (PMC11402819; doi:10.3389/fmicb.2024.1415237)
Supplement: Supplementary file 1 [file Table_1.XLSX]

## Sheet: Sheet1
Table S1 Instrumental variables used in MR analysis of the association between gut microbiota and PDD.
No	level	Bacterial taxa (exposure)	SNP	effect_allele	other_allele	Exposure (Bacteria)			Outcome(PDD)			F-statistics
						Beta	SE	Pvalue	Beta	SE	Pvalue
1	class	Actinobacteria	rs10841473	G	C	-0.0583765	0.0123353	2.5936e-06	0.003	0.0215	0.8873	22.3962
2	class	Actinobacteria	rs11655079	T	C	-0.0560674	0.0124286	5.92512e-06	0.014	0.0233	0.5477	20.3507
3	class	Actinobacteria	rs11745923	G	T	0.0563759	0.0115529	1.58131e-06	0.0209	0.0185	0.2574	23.8124
4	class	Actinobacteria	rs12049045	A	G	0.0510452	0.0114325	8.62622e-06	-0.0041	0.0186	0.8254	19.9356
5	class	Actinobacteria	rs12899991	A	T	0.0719923	0.0154661	4.02818e-06	-0.0202	0.0213	0.3428	21.6676
6	class	Actinobacteria	rs134366	G	A	0.111877	0.023501	1.50428e-06	-0.0145	0.0359	0.6868	22.6624
7	class	Actinobacteria	rs1376754	G	A	0.0509242	0.0112503	6.71385e-06	0.0087	0.0182	0.6316	20.489
8	class	Actinobacteria	rs1515761	T	C	0.0762317	0.0169884	4.96362e-06	0.0184	0.0348	0.5974	20.1357
9	class	Actinobacteria	rs182549	C	T	0.111489	0.012066	3.79006e-20	-0.0412	0.0184	0.02503	85.3772
10	class	Actinobacteria	rs4945008	A	G	0.0540741	0.0121393	5.39237e-06	0.0259	0.0186	0.162	19.8421
11	class	Actinobacteria	rs6660520	A	G	0.0711483	0.0134495	1.10652e-07	-0.0037	0.0203	0.8537	27.9843
12	class	Actinobacteria	rs72767435	T	C	-0.126352	0.0273626	2.56804e-06	0.0037	0.04	0.9272	21.3231
13	class	Actinobacteria	rs7322849	T	C	0.0944467	0.0192976	6.20794e-07	0.0108	0.0315	0.7312	23.9534
14	class	Actinobacteria	rs7700479	T	A	-0.0769653	0.0173933	8.62148e-06	0.0131	0.0298	0.6599	19.5807
15	class	Actinobacteria	rs80083040	T	G	0.155784	0.0348017	8.62105e-06	0.0112	0.0437	0.7981	20.0376
16	class	Actinobacteria	rs8047955	A	G	0.0575815	0.0116762	8.33727e-07	-0.0114	0.0186	0.541	24.3199
17	class	Actinobacteria	rs857444	C	T	0.0509553	0.011539	8.92233e-06	0.0031	0.0187	0.8687	19.5002
18	class	Actinobacteria	rs961091	G	A	0.0501255	0.011255	8.67593e-06	0.0008	0.0187	0.9645	19.8348
19	class	Alphaproteobacteria	rs10803434	A	T	-0.0692742	0.0148866	3.55434e-06	0.0165	0.0181	0.3624	21.6546
20	class	Alphaproteobacteria	rs12977163	G	C	0.0690234	0.0153829	7.14185e-06	0.0003	0.0185	0.9887	20.1333
21	class	Alphaproteobacteria	rs140912403	C	T	-0.160677	0.0317708	6.20363e-07	-0.075	0.0385	0.05118	25.5772
22	class	Alphaproteobacteria	rs17061716	G	C	0.0927341	0.0207569	9.33258e-06	0.0469	0.0249	0.0596802	19.9597
23	class	Alphaproteobacteria	rs34569731	A	G	0.0705145	0.0157564	7.37916e-06	-0.0023	0.0188	0.9014	20.0283
24	class	Alphaproteobacteria	rs55876211	C	T	-0.080811	0.0184159	7.53639e-06	-0.0186	0.0207	0.3681	19.2554
25	class	Alphaproteobacteria	rs62285697	C	T	0.0805256	0.0180912	9.75933e-06	0.0109	0.0208	0.6026	19.8123
26	class	Alphaproteobacteria	rs76784716	A	G	0.133271	0.0267738	5.09141e-07	0.0284	0.0282	0.3133	24.7773
27	class	Alphaproteobacteria	rs7960664	G	A	0.0969489	0.0215149	8.84301e-06	0.0095	0.0325	0.7704	20.3053
28	class	Alphaproteobacteria	rs9813022	A	G	-0.0751277	0.0153867	1.05333e-06	-0.0118	0.0187	0.528	23.8403
29	class	Bacilli	rs11110282	A	G	-0.101189	0.0217379	4.85442e-06	-0.0142	0.0427	0.739799	21.6688
30	class	Bacilli	rs111552159	C	G	0.128032	0.0286921	9.12818e-06	0.0287	0.0441	0.5153	19.9118
31	class	Bacilli	rs11730038	G	A	-0.0630747	0.0128717	1.96025e-06	0.0406	0.0199	0.0410696	24.0124
32	class	Bacilli	rs12797734	T	C	0.0572158	0.0126793	7.21166e-06	0.0104	0.0209	0.6186	20.363
33	class	Bacilli	rs13068444	A	G	0.0601035	0.0136407	9.53048e-06	-0.0283	0.0237	0.2332	19.4144
34	class	Bacilli	rs1595463	C	A	0.0476864	0.0108547	7.9738e-06	0.0178	0.0182	0.3297	19.2998
35	class	Bacilli	rs1962325	C	G	0.0554219	0.0114789	1.38434e-06	-0.0192	0.0191	0.3163	23.3109
36	class	Bacilli	rs28564647	T	G	-0.0613034	0.0137579	7.81199e-06	-0.0094	0.0244	0.7007	19.8548
37	class	Bacilli	rs2952251	A	G	-0.0598868	0.0123903	1.07895e-06	0.0184	0.0235	0.4357	23.3615
38	class	Bacilli	rs34989881	A	G	0.111056	0.0246039	6.54586e-06	0.0296	0.0438	0.499001	20.374
39	class	Bacilli	rs35344081	G	A	0.0619529	0.0127066	1.01498e-06	-0.0086	0.0206	0.6754	23.7718
40	class	Bacilli	rs4028634	T	C	0.0520614	0.0109842	2.2076e-06	0.0103	0.0187	0.5822	22.4646
41	class	Bacilli	rs4459992	T	C	0.0535854	0.0116362	4.29836e-06	-0.0251	0.0193	0.1939	21.2066
42	class	Bacilli	rs57872228	C	T	-0.0714773	0.0146647	9.21977e-07	0.0049	0.0285	0.8646	23.7569
43	class	Bacilli	rs694949	A	G	-0.081146	0.0180042	7.59585e-06	0.0204	0.0311	0.5118	20.3135
44	class	Bacilli	rs74352383	T	A	-0.104496	0.0217083	1.52752e-06	0.0031	0.0329	0.9239	23.171
45	class	Bacilli	rs74663707	C	T	0.0979154	0.0224074	8.45686e-06	0.0307	0.0367	0.4015	19.095
46	class	Bacilli	rs7666190	C	A	-0.104044	0.0247934	8.46829e-06	-0.0692	0.0281	0.01373	17.6102
47	class	Bacilli	rs76717940	T	A	0.156331	0.0325945	1.0725e-06	0.0578	0.0395	0.1441	23.004
48	class	Bacilli	rs77558518	A	G	-0.107255	0.0222879	1.33772e-06	-0.0499	0.0307	0.1035	23.1577
49	class	Bacilli	rs78938557	T	C	0.108007	0.0232858	1.06891e-06	-0.0815	0.054	0.1317	21.5142
50	class	Bacilli	rs9581006	C	T	0.225309	0.0467697	1.79458e-06	-0.0381	0.0487	0.434	23.2075
51	class	Bacteroidia	rs11146701	A	G	0.0473596	0.010541	7.08228e-06	-0.009	0.0242	0.7103	20.1861
52	class	Bacteroidia	rs13291169	C	G	0.0689676	0.0148765	3.74579e-06	0.0671	0.026	0.00982992	21.4926
53	class	Bacteroidia	rs17343978	A	C	-0.0552057	0.0120278	8.35928e-06	-0.0064	0.0223	0.773499	21.0668
54	class	Bacteroidia	rs2032750	T	C	-0.0508393	0.0106807	1.91509e-06	0.0059	0.0182	0.745799	22.6567
55	class	Bacteroidia	rs4146051	A	G	-0.107377	0.0245661	8.76426e-06	-0.0144	0.0333	0.664401	19.1051
56	class	Bacteroidia	rs4916508	G	A	-0.0466729	0.0105312	8.47116e-06	-0.0244	0.0183	0.184	19.6413
57	class	Bacteroidia	rs55773148	G	A	-0.121514	0.0236759	3.89585e-07	0.0271	0.0401	0.4993	26.3413
58	class	Bacteroidia	rs62531359	T	G	0.0655728	0.0149891	9.08665e-06	0.0153	0.0233	0.5117	19.1381
59	class	Bacteroidia	rs62575403	C	T	0.140055	0.0311128	7.06129e-06	0.0426	0.0453	0.3466	20.2636
60	class	Bacteroidia	rs72706335	T	C	-0.22241	0.0493458	7.65519e-06	-0.059	0.0575	0.3047	20.3145
61	class	Bacteroidia	rs73975615	G	A	-0.207018	0.0442633	1.21616e-06	0.1344	0.1047	0.1992	21.874
62	class	Bacteroidia	rs7546249	T	A	-0.0567113	0.0118386	1.54814e-06	-0.0008	0.0198	0.9677	22.9477
63	class	Bacteroidia	rs7631304	G	A	-0.0645771	0.0132957	8.36781e-07	-0.0113	0.0252	0.6556	23.5902
64	class	Bacteroidia	rs79585701	A	C	0.0646823	0.0149628	9.98589e-06	0.0438	0.0259	0.090849	18.6872
65	class	Bacteroidia	rs929878	C	T	-0.0548532	0.012153	4.73377e-06	0.0332	0.0221	0.1323	20.3723
66	class	Betaproteobacteria	rs11128180	A	G	0.0592944	0.0128769	3.67144e-06	0.0153	0.0212	0.4726	21.2033
67	class	Betaproteobacteria	rs12467854	G	C	0.0641363	0.0131766	1.09863e-06	-0.0019	0.0222	0.9331	23.6918
68	class	Betaproteobacteria	rs1511453	A	G	0.0923492	0.0199158	4.75765e-06	-0.0501	0.0384	0.1925	21.5016
69	class	Betaproteobacteria	rs1928341	A	G	0.0525581	0.0110408	2.01529e-06	-0.0073	0.0184	0.6924	22.661
70	class	Betaproteobacteria	rs2321387	G	A	-0.0494596	0.0109424	5.80036e-06	-0.0171	0.0183	0.3505	20.4304
71	class	Betaproteobacteria	rs2367850	G	C	0.064006	0.0130374	9.11762e-07	-0.0221	0.0223	0.3212	24.1022
72	class	Betaproteobacteria	rs2613606	C	T	-0.0513106	0.0109091	2.19817e-06	-0.0122	0.0183	0.5059	22.1226
73	class	Betaproteobacteria	rs320161	A	G	0.0572286	0.01262	7.33242e-06	0.0148	0.0215	0.4931	20.5641
74	class	Betaproteobacteria	rs4033856	C	T	0.0832423	0.0167237	5.17166e-07	0.0125	0.0323	0.6997	24.7756
75	class	Betaproteobacteria	rs56386628	C	T	-0.0622252	0.0135688	5.86955e-06	-0.008	0.0207	0.6998	21.0306
76	class	Betaproteobacteria	rs6087811	T	G	-0.0978177	0.0198522	7.44305e-07	0.0185	0.03	0.5387	24.2783
77	class	Betaproteobacteria	rs62395635	T	C	0.109741	0.0236	2.94091e-06	-0.0491	0.0373	0.1885	21.6228
78	class	Betaproteobacteria	rs72747231	C	G	-0.137281	0.0290338	2.05511e-06	-0.0031	0.0429	0.9433	22.3569
79	class	Betaproteobacteria	rs75242906	C	T	-0.121083	0.028075	9.27278e-06	0.0038	0.033	0.9074	18.6007
80	class	Clostridia	rs10209007	G	C	0.0794173	0.0182427	9.89343e-06	-0.0183	0.0405	0.6506	18.9518
81	class	Clostridia	rs10774377	A	G	0.052659	0.0113858	3.24401e-06	-0.0006	0.0183	0.9731	21.3902
82	class	Clostridia	rs112334273	G	A	0.0641008	0.0127404	3.81407e-07	0.0174	0.0202	0.3893	25.3141
83	class	Clostridia	rs13105690	T	C	-0.0529097	0.011818	8.7779e-06	0.0227	0.0201	0.2601	20.044
84	class	Clostridia	rs13179700	T	C	0.0511937	0.0109569	3.37083e-06	0.0052	0.019	0.7863	21.8303
85	class	Clostridia	rs13421739	C	G	0.0888472	0.0179655	9.54199e-06	-0.0205	0.0354	0.562999	24.4574
86	class	Clostridia	rs1842454	G	A	-0.0547202	0.0127338	8.72023e-06	-0.0128	0.0233	0.583899	18.4662
87	class	Clostridia	rs2273429	A	G	-0.0724037	0.0153105	4.52136e-06	-0.0157	0.0296	0.5951	22.3637
88	class	Clostridia	rs6797343	G	T	0.0592279	0.0134556	9.35647e-06	-0.0466	0.023	0.0425804	19.3751
89	class	Clostridia	rs6814436	T	C	0.0739995	0.0150815	9.65098e-07	-0.0239	0.026	0.3574	24.0751
90	class	Clostridia	rs6815608	T	C	0.103803	0.0210883	4.01857e-07	-0.0424	0.0251	0.0905503	24.2292
91	class	Clostridia	rs6934062	G	C	0.0524406	0.0116115	6.53083e-06	0.0065	0.0194	0.736801	20.3965
92	class	Clostridia	rs7269302	A	T	-0.0963981	0.0212007	9.04045e-06	0.0697	0.0377	0.0646294	20.6746
93	class	Clostridia	rs72738886	T	C	0.086617	0.0190393	8.24241e-06	-0.0353	0.0342	0.3013	20.6969
94	class	Clostridia	rs72915163	T	C	-0.0581025	0.0120557	1.34295e-06	0.4747	0.4475	0.2888	23.2275
95	class	Clostridia	rs76860606	C	G	0.0947036	0.0225117	7.53167e-06	-0.0146	0.032	0.6476	17.6977
96	class	Coriobacteriia	rs11250875	T	C	0.06075	0.0130939	4.82844e-06	0.011	0.022	0.617401	21.5256
97	class	Coriobacteriia	rs11656361	A	C	0.0773006	0.017553	8.02017e-06	0.0083	0.0234	0.723401	19.3939
98	class	Coriobacteriia	rs12974142	G	A	0.0789796	0.0177205	8.51232e-06	0.0022	0.0353	0.9502	19.8646
99	class	Coriobacteriia	rs13307134	C	T	0.0565686	0.0126265	7.79931e-06	-0.01	0.0244	0.6827	20.0718
100	class	Coriobacteriia	rs1397793	G	A	-0.0498855	0.0112446	9.77381e-06	0.0016	0.0199	0.9361	19.6815
101	class	Coriobacteriia	rs1816223	A	G	-0.0586265	0.0129006	4.84114e-06	-0.014	0.0226	0.5358	20.6523
102	class	Coriobacteriia	rs240104	T	C	-0.0603429	0.0126849	1.51603e-06	0.0022	0.0201	0.9118	22.6296
103	class	Coriobacteriia	rs2442778	G	A	-0.116408	0.0258545	9.02703e-06	0.0188	0.0406	0.6436	20.2719
104	class	Coriobacteriia	rs3025411	A	G	0.0926543	0.0209468	8.26912e-06	-0.0389	0.0296	0.189	19.5657
105	class	Coriobacteriia	rs34739816	G	T	0.0965017	0.0207666	3.88358e-06	-0.0226	0.039	0.5618	21.5943
106	class	Coriobacteriia	rs62448869	T	A	-0.0486059	0.0108982	7.87276e-06	0.0047	0.0183	0.7985	19.8914
107	class	Coriobacteriia	rs67561917	A	G	-0.0714367	0.0154113	5.39129e-06	-0.0044	0.0234	0.8502	21.4863
108	class	Coriobacteriia	rs719099	A	G	0.0778402	0.0155815	5.43317e-07	0.0268	0.0302	0.3752	24.9568
109	class	Coriobacteriia	rs76779974	C	G	0.0774888	0.0171877	5.63091e-06	0.0169	0.0311	0.5858	20.3256
110	class	Coriobacteriia	rs80046645	C	G	0.25584	0.0561995	4.65689e-06	-0.0158	0.0478	0.740099	20.7239
111	class	Coriobacteriia	rs8010111	G	A	-0.103377	0.0229286	6.89624e-06	0.0239	0.0331	0.4707	20.3278
112	class	Deltaproteobacteria	rs1035691	A	G	-0.055176	0.0121602	9.65172e-06	-0.0161	0.0185	0.3818	20.5883
113	class	Deltaproteobacteria	rs112381107	C	T	0.206594	0.0456908	4.63054e-06	-0.0096	0.0379	0.7992	20.4446
114	class	Deltaproteobacteria	rs11599763	T	C	-0.0544219	0.0117397	3.94123e-06	-0.0416	0.0186	0.0248599	21.49
115	class	Deltaproteobacteria	rs16851319	G	C	-0.0705516	0.0150849	5.67888e-06	-0.0495	0.0239	0.0383001	21.8739
116	class	Deltaproteobacteria	rs17084793	G	A	-0.0710762	0.015953	5.68634e-06	0.0039	0.0257	0.8783	19.8501
117	class	Deltaproteobacteria	rs17791387	A	G	-0.0735881	0.0154246	1.60223e-06	-0.0201	0.0308	0.5149	22.7607
118	class	Deltaproteobacteria	rs2692012	A	G	0.110335	0.0253336	3.14186e-06	-0.0442	0.0398	0.2667	18.9685
119	class	Deltaproteobacteria	rs2838334	G	A	0.0561722	0.0124124	5.44551e-06	-0.0057	0.019	0.764999	20.4801
120	class	Deltaproteobacteria	rs3935584	C	T	-0.0523485	0.011566	7.50121e-06	-0.0128	0.0181	0.4792	20.4851
121	class	Deltaproteobacteria	rs4506934	C	T	-0.0936514	0.02012	3.58887e-06	-0.0012	0.0283	0.9668	21.6656
122	class	Deltaproteobacteria	rs55744759	A	G	-0.0779693	0.0170738	7.3137e-06	0.0054	0.0287	0.8505	20.8538
123	class	Deltaproteobacteria	rs6058181	C	T	0.0825716	0.0165958	3.39554e-07	-0.0441	0.0245	0.0719201	24.755
124	class	Deltaproteobacteria	rs62020470	A	G	-0.0585411	0.0129358	4.85084e-06	-0.0057	0.0236	0.8098	20.4801
125	class	Deltaproteobacteria	rs9928243	C	A	-0.0538457	0.0117718	5.02081e-06	0.0052	0.0181	0.772899	20.9227
126	class	Erysipelotrichia	rs1074800	A	G	0.0492438	0.010887	6.14583e-06	0.0136	0.0183	0.4564	20.459
127	class	Erysipelotrichia	rs10781552	C	T	-0.0552212	0.0116074	2.33114e-06	-0.0001	0.0202	0.995	22.6329
128	class	Erysipelotrichia	rs17530232	A	G	0.10305	0.0224648	2.79123e-06	0.0032	0.0407	0.9368	21.0423
129	class	Erysipelotrichia	rs1884466	C	T	-0.0475363	0.0106939	9.52701e-06	0.0294	0.0182	0.1054	19.7598
130	class	Erysipelotrichia	rs2300774	G	A	0.0524152	0.0106784	8.95466e-07	-0.0092	0.0181	0.613501	24.0937
131	class	Erysipelotrichia	rs290833	T	G	-0.0497374	0.0111376	8.029e-06	-0.0036	0.0182	0.8442	19.9425
132	class	Erysipelotrichia	rs35161940	T	C	-0.0806041	0.0167641	1.8451e-06	-0.0299	0.0293	0.308	23.1182
133	class	Erysipelotrichia	rs4078432	C	T	-0.0608929	0.0133764	4.23104e-06	-0.0047	0.024	0.8463	20.7232
134	class	Erysipelotrichia	rs56970041	T	G	0.0724144	0.0164471	5.40344e-06	-0.0189	0.0381	0.6192	19.3854
135	class	Erysipelotrichia	rs62504403	C	T	0.0681159	0.0127883	1.12265e-07	-0.0012	0.0229	0.9575	28.3706
136	class	Erysipelotrichia	rs7234058	T	C	-0.0945759	0.0194091	9.12341e-07	-0.0719	0.0315	0.02223	23.7438
137	class	Erysipelotrichia	rs7826267	T	G	-0.0839071	0.0199131	9.28449e-06	0.0041	0.0365	0.9113	17.755
138	class	Erysipelotrichia	rs8003149	C	T	0.0538798	0.0116888	4.08475e-06	0.008	0.0192	0.6762	21.2477
139	class	Gammaproteobacteria	rs11181912	G	A	-0.0579153	0.0118796	9.94762e-07	-0.0175	0.0194	0.3676	23.7673
140	class	Gammaproteobacteria	rs12404135	A	G	-0.0788843	0.0172415	8.89485e-06	-0.0215	0.034	0.5272	20.9329
141	class	Gammaproteobacteria	rs6469506	T	A	0.0541424	0.0116333	3.28982e-06	-0.0262	0.0192	0.1725	21.6605
142	class	Gammaproteobacteria	rs6706173	A	C	0.074251	0.0146392	1.99495e-07	0.0211	0.0262	0.42	25.7257
143	class	Gammaproteobacteria	rs75101789	C	T	0.0729012	0.0163003	8.78789e-06	-0.0147	0.0322	0.649	20.0023
144	class	Gammaproteobacteria	rs79795896	A	G	-0.15921	0.0351373	7.92404e-06	0.001	0.0433	0.9823	20.5307
145	class	Gammaproteobacteria	rs9494710	C	T	-0.0549673	0.0120924	4.54607e-06	-0.0142	0.0193	0.4624	20.6625
146	class	Gammaproteobacteria	rs9973122	T	A	0.0740614	0.0162596	6.77007e-06	0.0311	0.0333	0.3513	20.7473
147	class	Lentisphaeria	rs1002941	G	A	0.105025	0.0233484	8.14836e-06	0.0169	0.021	0.4202	20.2334
148	class	Lentisphaeria	rs11770843	C	T	0.109431	0.0234879	1.90729e-06	-0.0046	0.0193	0.8121	21.7066
149	class	Lentisphaeria	rs17114848	G	A	0.152377	0.0324332	4.05865e-06	-0.002	0.0303	0.9485	22.0729
150	class	Lentisphaeria	rs2031282	A	G	0.122369	0.0270329	4.3826e-06	0.0158	0.024	0.5118	20.4905
151	class	Lentisphaeria	rs2731834	C	G	0.109438	0.023693	4.24358e-06	0.0208	0.0212	0.3251	21.3351
152	class	Lentisphaeria	rs2825714	A	G	-0.13741	0.0289246	1.72211e-06	0.0266	0.0245	0.2769	22.5685
153	class	Lentisphaeria	rs62570196	C	T	-0.21635	0.0439866	1.07926e-06	-0.003	0.0458	0.9475	24.1922
154	class	Lentisphaeria	rs72640280	A	G	0.220207	0.0486196	5.18035e-06	0.0186	0.0396	0.6381	20.5134
155	class	Lentisphaeria	rs73113483	T	A	-0.131217	0.0288713	8.66341e-06	0.0314	0.0276	0.2544	20.6561
156	class	Lentisphaeria	rs77599476	A	G	0.230292	0.0480168	1.86133e-06	-0.0399	0.0393	0.31	23.0022
157	class	Melainabacteria	rs10148250	G	A	0.0861928	0.0193381	8.67135e-06	-0.0184	0.0192	0.3372	19.8662
158	class	Melainabacteria	rs10738747	G	A	0.0814624	0.0184409	9.95804e-06	-0.008	0.0182	0.6629	19.5141
159	class	Melainabacteria	rs11150282	T	C	0.0989487	0.0196972	6.02892e-07	0.0263	0.0189	0.1628	25.2356
160	class	Melainabacteria	rs113884518	T	C	-0.205352	0.0454982	8.0567e-06	-0.1774	0.0599	0.00303697	20.3708
161	class	Melainabacteria	rs1221147	T	A	0.123968	0.0278958	7.10737e-06	0.0234	0.0251	0.3502	19.7488
162	class	Melainabacteria	rs16851659	G	C	-0.0896103	0.0186432	1.27487e-06	0.0117	0.019	0.5385	23.1033
163	class	Melainabacteria	rs28678345	T	C	0.214848	0.0470878	6.69088e-06	0.0095	0.0421	0.8208	20.8184
164	class	Melainabacteria	rs367480	G	A	-0.083758	0.0185796	8.19925e-06	-0.0065	0.0189	0.7287	20.3226
165	class	Melainabacteria	rs4129395	G	A	0.0896187	0.0185106	1.48056e-06	-0.0313	0.0181	0.0831591	23.44
166	class	Melainabacteria	rs73074665	A	T	0.166216	0.0355728	2.86608e-06	-0.043	0.0371	0.2464	21.8328
167	class	Melainabacteria	rs789069	A	C	-0.103539	0.0234287	6.84635e-06	0.0252	0.0259	0.3307	19.5305
168	class	Melainabacteria	rs79790072	T	C	0.226722	0.0487841	3.29009e-06	0.0178	0.0527	0.7359	21.5989
169	class	Melainabacteria	rs9864379	T	C	-0.159735	0.0292553	5.3606e-08	-0.0078	0.0256	0.7617	29.8118
170	class	Methanobacteria	rs10202904	T	G	-0.121754	0.0235357	3.0143e-07	-0.0156	0.0184	0.3978	26.7615
171	class	Methanobacteria	rs10424197	G	A	-0.111274	0.0247517	9.27887e-06	-0.0049	0.021	0.8168	20.2106
172	class	Methanobacteria	rs11018665	A	T	0.111465	0.0250516	6.51864e-06	0.0199	0.0212	0.3479	19.7975
173	class	Methanobacteria	rs12825290	C	G	-0.216781	0.0493496	6.07567e-06	-0.0374	0.0373	0.3156	19.2963
174	class	Methanobacteria	rs4257531	G	A	0.164498	0.0364959	7.44344e-06	-0.0621	0.0297	0.0366598	20.3158
175	class	Methanobacteria	rs56131665	G	A	0.178661	0.039298	6.17992e-06	0.0624	0.0289	0.0311301	20.669
176	class	Methanobacteria	rs6508769	T	C	0.153519	0.0344519	8.22529e-06	-0.0414	0.0256	0.1062	19.8564
177	class	Methanobacteria	rs6776814	T	C	-0.199566	0.0411825	1.63062e-06	-0.0603	0.0641	0.3463	23.4827
178	class	Methanobacteria	rs73068003	G	T	-0.15814	0.0351803	8.44583e-06	0.0137	0.0307	0.655	20.2063
179	class	Methanobacteria	rs73457410	A	G	0.21534	0.0436695	1.40855e-06	-0.0203	0.0372	0.5855	24.316
180	class	Methanobacteria	rs75208022	C	T	-0.227245	0.048763	5.92103e-06	-0.0343	0.0313	0.273	21.7173
181	class	Methanobacteria	rs894996	C	A	0.216999	0.0449076	1.87557e-06	-0.0122	0.0358	0.732399	23.3495
182	class	Mollicutes	rs10108398	G	A	0.0769142	0.0153953	1.09e-06	-0.0075	0.0202	0.7123	24.9596
183	class	Mollicutes	rs11890098	A	G	0.074438	0.0153389	9.56571e-07	-0.0081	0.0201	0.685799	23.5507
184	class	Mollicutes	rs12566890	T	G	-0.101147	0.0230978	3.65095e-06	0.0038	0.027	0.8878	19.1763
185	class	Mollicutes	rs17214486	C	A	0.06099	0.0135623	6.60866e-06	-0.0066	0.0195	0.7359	20.2233
186	class	Mollicutes	rs2464826	A	C	0.0944239	0.0211806	8.39505e-06	-0.031	0.0285	0.2766	19.8741
187	class	Mollicutes	rs28537087	G	A	0.0820873	0.0188312	8.07399e-06	0.0271	0.0209	0.1956	19.0019
188	class	Mollicutes	rs3768491	A	G	-0.0681052	0.0149061	4.23352e-06	-0.0111	0.0199	0.575	20.8753
189	class	Mollicutes	rs4885016	T	C	-0.0819606	0.0181628	7.26986e-06	-0.0238	0.0263	0.3652	20.3632
190	class	Mollicutes	rs6043847	T	C	-0.114937	0.0248606	4.55476e-06	0.026	0.0381	0.4952	21.3746
191	class	Mollicutes	rs72901605	T	C	-0.0841852	0.0178119	3.2579e-06	0.0566	0.0286	0.0474395	22.3383
192	class	Mollicutes	rs74603314	T	C	0.221639	0.0462918	1.55689e-06	-0.0599	0.0463	0.1961	22.9238
193	class	Mollicutes	rs78169027	A	G	-0.108283	0.0237289	5.8761e-06	0.0551	0.0386	0.1534	20.824
194	class	Negativicutes	rs1135612	G	A	0.0529785	0.0119177	9.26307e-06	0.0201	0.0223	0.3675	19.7614
195	class	Negativicutes	rs13086907	G	A	0.0625312	0.0131735	1.95488e-06	-0.0373	0.0218	0.0869901	22.5315
196	class	Negativicutes	rs1447205	G	C	-0.0502053	0.0108382	2.93324e-06	0.0044	0.0188	0.815	21.4578
197	class	Negativicutes	rs1643968	T	C	-0.0565284	0.0112298	4.14596e-07	0.0078	0.0188	0.6788	25.339
198	class	Negativicutes	rs1649999	A	G	0.0748989	0.0166458	7.5812e-06	-0.0139	0.0308	0.6514	20.2462
199	class	Negativicutes	rs2834062	A	G	0.0489057	0.0108842	8.4392e-06	-0.0046	0.0199	0.8155	20.1897
200	class	Negativicutes	rs4463806	T	C	-0.0543966	0.0129365	7.80662e-06	-0.0453	0.023	0.0490603	17.6811
201	class	Negativicutes	rs4722181	T	G	0.0501306	0.0105798	2.00112e-06	-0.0041	0.0181	0.8221	22.4518
202	class	Negativicutes	rs60274479	T	C	-0.0659623	0.0134137	1.1623e-06	-0.0168	0.0227	0.4605	24.1822
203	class	Negativicutes	rs61249479	A	C	0.0777075	0.0168628	2.95471e-06	-0.0277	0.0249	0.2677	21.2357
204	class	Negativicutes	rs71405394	G	A	-0.114178	0.02405	2.16631e-06	0.0049	0.0361	0.8917	22.539
205	class	Negativicutes	rs73232831	G	A	-0.151829	0.0314932	1.87452e-06	-0.0003	0.0499	0.9959	23.2421
206	class	Negativicutes	rs9423647	G	A	0.047817	0.0105282	6.06114e-06	0.0228	0.0182	0.2096	20.628
207	class	Verrucomicrobiae	rs11184341	G	C	0.0655342	0.0142231	4.13405e-06	-0.0194	0.0203	0.3396	21.2299
208	class	Verrucomicrobiae	rs111862613	T	C	0.090699	0.0196746	3.73846e-06	0.008	0.0241	0.740699	21.2517
209	class	Verrucomicrobiae	rs117107102	A	G	0.204683	0.0431573	2.91821e-06	0.0312	0.0426	0.4633	22.4934
210	class	Verrucomicrobiae	rs11729256	T	C	0.0749798	0.0150177	6.7309e-07	0.0389	0.024	0.1057	24.9277
211	class	Verrucomicrobiae	rs12908520	G	A	0.0618926	0.0130946	2.17163e-06	0.0156	0.0183	0.3916	22.3404
212	class	Verrucomicrobiae	rs2602429	C	T	0.0746844	0.0156194	2.58297e-06	-0.0101	0.0206	0.6231	22.8628
213	class	Verrucomicrobiae	rs3995795	C	T	0.0641275	0.0140995	5.18557e-06	0.017	0.0185	0.3592	20.6863
214	class	Verrucomicrobiae	rs4242783	G	A	0.0689292	0.0147693	2.63612e-06	-0.0052	0.0201	0.7964	21.7815
215	class	Verrucomicrobiae	rs4936098	A	G	0.0648843	0.0135928	1.12221e-06	0.0012	0.0189	0.9497	22.7856
216	class	Verrucomicrobiae	rs61779207	G	A	-0.0758309	0.0167762	6.72285e-06	0.0321	0.0216	0.1365	20.4318
217	class	Verrucomicrobiae	rs74542928	T	C	0.112164	0.0236422	1.63222e-06	0.0199	0.0425	0.6391	22.5076
218	class	Verrucomicrobiae	rs9349825	A	G	-0.0704036	0.0147128	2.53687e-06	-0.0239	0.0232	0.3012	22.8981
219	class	Verrucomicrobiae	rs941682	G	A	-0.0631436	0.0143767	9.61003e-06	0.012	0.0201	0.5499	19.2902
220	family	Acidaminococcaceae	rs262812	T	C	-0.065675	0.0142257	3.24906e-06	-0.0235	0.0198	0.2344	21.3135
221	family	Acidaminococcaceae	rs2933324	A	G	-0.0662557	0.0140257	2.23676e-06	0.0336	0.0215	0.1194	22.3152
222	family	Acidaminococcaceae	rs45497800	T	C	-0.117863	0.0257351	5.86428e-06	-0.0002	0.0258	0.993	20.975
223	family	Acidaminococcaceae	rs6427992	G	C	-0.0595857	0.01296	4.24324e-06	0.0111	0.0187	0.5521	21.1384
224	family	Acidaminococcaceae	rs6589457	A	G	0.165911	0.0349516	2.31508e-06	-0.0425	0.0415	0.3059	22.5328
225	family	Acidaminococcaceae	rs6923842	T	C	-0.0796106	0.0169192	2.21303e-06	-0.0102	0.0287	0.723199	22.1401
226	family	Acidaminococcaceae	rs74540770	G	A	-0.108969	0.0243533	7.08804e-06	0.0051	0.0332	0.878	20.0213
227	family	Acidaminococcaceae	rs78702810	T	C	-0.143755	0.0323244	9.16468e-06	0.0177	0.0296	0.55	19.7782
228	family	Actinomycetaceae	rs2889192	G	T	0.0887537	0.0195009	3.64417e-06	-0.0103	0.0254	0.685001	20.7141
229	family	Actinomycetaceae	rs34583783	G	T	0.123756	0.026427	5.47971e-06	0.0142	0.0376	0.7062	21.9299
230	family	Actinomycetaceae	rs35011108	A	G	0.241826	0.0503796	1.8267e-06	-0.0024	0.0361	0.947	23.0408
231	family	Actinomycetaceae	rs4073240	G	A	0.0747546	0.0164684	6.05333e-06	-0.0195	0.0186	0.294	20.6051
232	family	Actinomycetaceae	rs58484246	T	C	0.0761407	0.0169007	6.12428e-06	0.0313	0.0189	0.0976495	20.2967
233	family	Alcaligenaceae	rs112135816	T	G	-0.0775052	0.0171554	5.27662e-06	-0.0408	0.038	0.284	20.4109
234	family	Alcaligenaceae	rs112159068	A	T	0.131484	0.0281089	3.56484e-06	-0.031	0.0535	0.5628	21.8806
235	family	Alcaligenaceae	rs1153990	A	G	-0.058727	0.0128306	5.96787e-06	-0.0063	0.0195	0.748101	20.95
236	family	Alcaligenaceae	rs147968	C	T	0.0489475	0.0110321	9.12701e-06	0.0181	0.0181	0.317	19.6855
237	family	Alcaligenaceae	rs17000015	A	T	-0.0609257	0.0125363	1.12719e-06	0.0186	0.0202	0.3565	23.619
238	family	Alcaligenaceae	rs2040996	T	C	-0.0490922	0.0110231	7.79918e-06	-0.0044	0.018	0.8065	19.8342
239	family	Alcaligenaceae	rs2367850	G	C	0.0629104	0.0131712	1.84631e-06	-0.0221	0.0223	0.3212	22.8136
240	family	Alcaligenaceae	rs28480294	T	C	-0.0516967	0.0115503	6.606e-06	-0.0177	0.0189	0.3506	20.0326
241	family	Alcaligenaceae	rs4033856	C	T	0.081834	0.0168931	1.02902e-06	0.0125	0.0323	0.6997	23.4665
242	family	Alcaligenaceae	rs62191117	A	G	0.0684302	0.0133636	2.75943e-07	-0.0059	0.0224	0.793201	26.221
243	family	Alcaligenaceae	rs62395635	T	C	0.110583	0.0238514	3.34696e-06	-0.0491	0.0373	0.1885	21.4955
244	family	Alcaligenaceae	rs67737557	C	G	0.0738409	0.0151678	1.03742e-06	-0.006	0.0227	0.7913	23.7001
245	family	Alcaligenaceae	rs6969323	A	C	-0.0593564	0.0129137	3.88581e-06	0.0217	0.0219	0.3215	21.127
246	family	Alcaligenaceae	rs7302582	G	C	-0.106817	0.023298	3.33554e-06	-0.0156	0.0398	0.6955	21.0203
247	family	Alcaligenaceae	rs74776516	T	G	-0.0944052	0.0213287	6.85049e-06	-0.0223	0.0368	0.544	19.5914
248	family	Alcaligenaceae	rs7638039	T	C	0.0603335	0.0127779	2.70479e-06	0.0066	0.0208	0.751701	22.2946
249	family	Alcaligenaceae	rs79846372	A	G	0.0882459	0.0198328	6.98601e-06	0.0313	0.0338	0.3542	19.798
250	family	Alcaligenaceae	rs9537886	A	C	-0.0570888	0.0110683	2.35108e-07	-0.0237	0.0182	0.1927	26.6038
251	family	Bacteroidaceae	rs11585893	A	G	-0.0740746	0.0147633	1.79511e-06	-0.0015	0.0212	0.9432	25.175
252	family	Bacteroidaceae	rs13207588	A	G	-0.059205	0.0131195	7.48504e-06	0.032	0.0231	0.1656	20.365
253	family	Bacteroidaceae	rs1340391	T	C	-0.0592004	0.0132244	6.7301e-06	-0.0447	0.0267	0.0938707	20.0399
254	family	Bacteroidaceae	rs17619981	T	G	0.0880978	0.0187002	2.68683e-06	0.0174	0.0264	0.5106	22.1941
255	family	Bacteroidaceae	rs2023437	T	C	-0.0782325	0.0167634	5.01824e-06	0.0048	0.0274	0.8597	21.7796
256	family	Bacteroidaceae	rs2366421	T	A	-0.0528153	0.0117124	7.64945e-06	0.0156	0.0238	0.5121	20.3341
257	family	Bacteroidaceae	rs28757219	T	A	0.0818398	0.0170319	1.2942e-06	-0.0249	0.028	0.3727	23.089
258	family	Bacteroidaceae	rs495004	C	G	-0.0607475	0.0129865	3.42092e-06	-0.0017	0.0217	0.9376	21.8811
259	family	Bacteroidaceae	rs66474973	G	T	0.0812515	0.0164479	6.80966e-07	-0.0239	0.0299	0.4247	24.4029
260	family	Bacteroidaceae	rs66710942	C	T	0.0488038	0.0107412	5.86259e-06	0.0292	0.0181	0.1064	20.6443
261	family	Bacteroidaceae	rs6795673	C	T	0.0538565	0.0105251	3.37909e-07	0.0165	0.0181	0.3595	26.1832
262	family	Bacteroidaceae	rs9507307	C	T	0.0604456	0.0129128	2.1271e-06	0.0192	0.021	0.3606	21.9124
263	family	BacteroidalesS24	rs10872669	A	G	-0.123071	0.0275665	9.4901e-06	-0.0389	0.0317	0.2195	19.9317
264	family	BacteroidalesS24	rs11135366	C	G	0.0842142	0.0183739	8.77822e-06	-0.0355	0.0213	0.0952511	21.0072
265	family	BacteroidalesS24	rs12748533	G	T	-0.0821108	0.0172701	2.59019e-06	-0.0365	0.02	0.0683392	22.6054
266	family	BacteroidalesS24	rs17043785	T	C	-0.176187	0.0347133	5.11837e-07	-0.0161	0.0318	0.611899	25.7606
267	family	BacteroidalesS24	rs61508842	T	C	0.122574	0.0272389	7.82782e-06	0.0225	0.0317	0.4774	20.2498
268	family	BacteroidalesS24	rs6831034	T	A	-0.0956546	0.0205228	6.10396e-06	-0.0047	0.0322	0.8843	21.7239
269	family	BacteroidalesS24	rs689695	C	A	0.0814578	0.0167057	1.28039e-06	-0.0351	0.0199	0.0774301	23.7759
270	family	BacteroidalesS24	rs738193	T	C	0.0847328	0.0165856	3.82163e-07	0.0013	0.0189	0.9444	26.1
271	family	BacteroidalesS24	rs78609301	A	G	-0.0867065	0.0195709	7.09297e-06	-0.0093	0.0198	0.639599	19.6283
272	family	BacteroidalesS24	rs941000	C	T	0.0850266	0.0163382	3.15557e-07	0.0209	0.0188	0.267	27.0831
273	family	Bifidobacteriaceae	rs10496759	G	C	0.0637133	0.0144305	8.79796e-06	-0.0253	0.0219	0.2473	19.4938
274	family	Bifidobacteriaceae	rs10831953	G	A	0.0537537	0.0123746	9.94742e-06	0.0206	0.0197	0.2956	18.8693
275	family	Bifidobacteriaceae	rs10841473	G	C	-0.0613031	0.0128844	2.28067e-06	0.003	0.0215	0.8873	22.6378
276	family	Bifidobacteriaceae	rs10857328	T	A	0.0562	0.0126395	7.24135e-06	0.0115	0.0201	0.5667	19.7703
277	family	Bifidobacteriaceae	rs12446429	T	C	0.0810099	0.019073	8.52886e-06	-0.0386	0.0234	0.0995291	18.04
278	family	Bifidobacteriaceae	rs13020688	G	A	0.0584045	0.0122081	1.57375e-06	0.0184	0.0197	0.3491	22.8872
279	family	Bifidobacteriaceae	rs182549	C	T	0.11707	0.0126703	5.942e-20	-0.0412	0.0184	0.02503	85.3717
280	family	Bifidobacteriaceae	rs4567981	T	A	0.0577763	0.0117388	8.88054e-07	-0.004	0.0181	0.8255	24.2242
281	family	Bifidobacteriaceae	rs4957061	T	C	0.0569873	0.0116907	1.1517e-06	-0.0414	0.0184	0.0245098	23.7614
282	family	Bifidobacteriaceae	rs540489	T	G	-0.0632518	0.013817	5.36811e-06	-0.0127	0.0238	0.5944	20.9567
283	family	Bifidobacteriaceae	rs55888705	A	G	0.053673	0.0120586	8.66208e-06	-0.0193	0.0201	0.3372	19.8114
284	family	Bifidobacteriaceae	rs677208	G	C	0.0728589	0.0164821	6.0011e-06	-0.025	0.0239	0.2954	19.5408
285	family	Bifidobacteriaceae	rs6899771	A	G	-0.0914312	0.0202604	7.27995e-06	0.0064	0.03	0.8303	20.3655
286	family	Bifidobacteriaceae	rs7174549	C	T	0.0551726	0.0124655	6.8678e-06	0.0322	0.0188	0.0872509	19.5898
287	family	Bifidobacteriaceae	rs7322849	T	C	0.110676	0.0200996	1.74032e-08	0.0108	0.0315	0.7312	30.3202
288	family	Bifidobacteriaceae	rs73797465	T	G	-0.0942612	0.0208421	4.8495e-06	-0.0252	0.0285	0.3761	20.4542
289	family	Bifidobacteriaceae	rs76671854	C	G	-0.0892981	0.0183177	1.03632e-06	0.0098	0.0275	0.7201	23.7653
290	family	Bifidobacteriaceae	rs857444	C	T	0.0553965	0.0120669	3.82492e-06	0.0031	0.0187	0.8687	21.0752
291	family	Christensenellaceae	rs117186816	G	A	-0.206476	0.0436362	6.51964e-06	0.0068	0.0312	0.8267	22.3894
292	family	Christensenellaceae	rs12380890	A	G	-0.0503972	0.0111047	5.78132e-06	0.0416	0.0182	0.0218298	20.5966
293	family	Christensenellaceae	rs12657403	A	G	0.078108	0.0171887	5.59276e-06	-0.0328	0.0416	0.4297	20.6493
294	family	Christensenellaceae	rs4076564	G	A	-0.188623	0.039209	8.06105e-06	-0.0329	0.0399	0.4095	23.1429
295	family	Christensenellaceae	rs4805124	C	G	0.0486508	0.0109067	8.36272e-06	0.021	0.018	0.2429	19.8973
296	family	Christensenellaceae	rs62573205	G	A	-0.0654804	0.0133503	1.48853e-06	0.004	0.0226	0.8612	24.057
297	family	Christensenellaceae	rs7211194	C	T	0.0492094	0.0110916	9.93998e-06	-0.0126	0.018	0.485	19.6836
298	family	Christensenellaceae	rs72706624	G	T	0.0882626	0.0197575	6.3775e-06	0.0194	0.0294	0.508899	19.9568
299	family	Christensenellaceae	rs77867022	G	T	-0.160443	0.0379589	8.81983e-06	-0.0418	0.0348	0.2296	17.8656
300	family	Christensenellaceae	rs870002	C	T	0.0488951	0.0109817	6.54323e-06	0.0023	0.0183	0.9	19.8241
301	family	Christensenellaceae	rs892686	A	G	0.0506107	0.0109651	4.12367e-06	0.0014	0.0181	0.9368	21.3041
302	family	Christensenellaceae	rs9608766	T	C	-0.0682134	0.01496	3.33084e-06	-0.0403	0.0206	0.0505999	20.7911
303	family	Clostridiaceae1	rs10875374	C	T	-0.0536759	0.0119436	8.09821e-06	0.0108	0.018	0.550399	20.1971
304	family	Clostridiaceae1	rs12186080	G	A	0.0748236	0.016246	5.33957e-06	0.0095	0.0243	0.6971	21.2122
305	family	Clostridiaceae1	rs12341505	G	A	0.0814503	0.0179338	4.54486e-06	-0.0328	0.0309	0.2889	20.6272
306	family	Clostridiaceae1	rs12490337	C	G	-0.0616944	0.013693	6.90518e-06	0.0043	0.0226	0.8478	20.2999
307	family	Clostridiaceae1	rs2795528	G	A	-0.180969	0.0390911	3.80626e-06	0.0494	0.0395	0.2111	21.4315
308	family	Clostridiaceae1	rs2817172	C	T	0.0563367	0.012392	5.27026e-06	0.0153	0.0185	0.4077	20.668
309	family	Clostridiaceae1	rs4723021	T	C	-0.106376	0.0241944	7.42147e-06	0.0167	0.0358	0.6414	19.3313
310	family	Clostridiaceae1	rs550843	T	C	-0.0734787	0.0168383	7.09119e-06	0.0076	0.0201	0.7051	19.0425
311	family	Clostridiaceae1	rs56188186	A	G	0.0967774	0.0217471	8.24444e-06	-0.0439	0.0429	0.3065	19.8036
312	family	Clostridiaceae1	rs62397761	A	G	0.0615805	0.0136198	9.07706e-06	0.023	0.0194	0.2353	20.443
313	family	Clostridiaceae1	rs881532	A	G	-0.0533035	0.0119011	7.89662e-06	0.0018	0.0181	0.9189	20.0604
314	family	ClostridialesvadinBB60group	rs10517600	T	G	0.0626993	0.0139364	6.82768e-06	-0.0669	0.0186	0.000321803	20.2406
315	family	ClostridialesvadinBB60group	rs10904722	C	T	-0.0672314	0.0147123	5.04837e-06	0.0179	0.0213	0.4002	20.8825
316	family	ClostridialesvadinBB60group	rs118104867	C	T	0.214464	0.0455098	3.43598e-06	-0.0426	0.0351	0.2251	22.2075
317	family	ClostridialesvadinBB60group	rs13409132	A	G	-0.165419	0.0352154	4.37231e-06	-0.0515	0.05	0.3028	22.0649
318	family	ClostridialesvadinBB60group	rs17121075	G	A	0.0769254	0.0172234	7.91417e-06	-0.02	0.0221	0.3655	19.9482
319	family	ClostridialesvadinBB60group	rs2191834	G	T	0.0746375	0.0159136	2.50195e-06	-0.026	0.0212	0.2212	21.9977
320	family	ClostridialesvadinBB60group	rs28691777	C	T	0.137134	0.0266996	6.95697e-07	-0.0997	0.0446	0.0254302	26.3802
321	family	ClostridialesvadinBB60group	rs34088226	A	G	-0.117807	0.026924	7.66216e-06	-0.0107	0.0389	0.7837	19.1454
322	family	ClostridialesvadinBB60group	rs55682560	C	T	-0.131519	0.0261319	4.97034e-07	0.0084	0.0339	0.8041	25.3302
323	family	ClostridialesvadinBB60group	rs6588624	G	A	-0.0662317	0.0138147	1.79287e-06	0.0213	0.0181	0.2401	22.9853
324	family	ClostridialesvadinBB60group	rs66714985	A	C	0.116908	0.0252447	4.85334e-06	-0.011	0.0301	0.714	21.446
325	family	ClostridialesvadinBB60group	rs6755871	C	G	-0.0613825	0.0138976	9.33059e-06	-0.0113	0.0181	0.5327	19.5079
326	family	ClostridialesvadinBB60group	rs7226487	A	G	-0.0643682	0.0138701	3.58282e-06	0.0138	0.0181	0.4475	21.5368
327	family	ClostridialesvadinBB60group	rs7538034	T	G	-0.078598	0.0165982	2.36706e-06	0.0162	0.0245	0.5076	22.4233
328	family	ClostridialesvadinBB60group	rs7725895	A	G	-0.116224	0.0240367	3.94356e-06	0.0198	0.0276	0.4726	23.3797
329	family	ClostridialesvadinBB60group	rs989682	A	G	0.070194	0.0155364	6.8471e-06	0.0512	0.0214	0.0166802	20.4126
330	family	ClostridialesvadinBB60group	rs9979874	G	C	-0.0738925	0.0150911	1.05271e-06	-0.0228	0.0193	0.238	23.9749
331	family	Coriobacteriaceae	rs11250875	T	C	0.06075	0.0130939	4.82844e-06	0.011	0.022	0.617401	21.5256
332	family	Coriobacteriaceae	rs11656361	A	C	0.0773006	0.017553	8.02017e-06	0.0083	0.0234	0.723401	19.3939
333	family	Coriobacteriaceae	rs12974142	G	A	0.0789796	0.0177205	8.51232e-06	0.0022	0.0353	0.9502	19.8646
334	family	Coriobacteriaceae	rs13307134	C	T	0.0565686	0.0126265	7.79931e-06	-0.01	0.0244	0.6827	20.0718
335	family	Coriobacteriaceae	rs1397793	G	A	-0.0498855	0.0112446	9.77381e-06	0.0016	0.0199	0.9361	19.6815
336	family	Coriobacteriaceae	rs1816223	A	G	-0.0586265	0.0129006	4.84114e-06	-0.014	0.0226	0.5358	20.6523
337	family	Coriobacteriaceae	rs240104	T	C	-0.0603429	0.0126849	1.51603e-06	0.0022	0.0201	0.9118	22.6296
338	family	Coriobacteriaceae	rs2442778	G	A	-0.116408	0.0258545	9.02703e-06	0.0188	0.0406	0.6436	20.2719
339	family	Coriobacteriaceae	rs3025411	A	G	0.0926543	0.0209468	8.26912e-06	-0.0389	0.0296	0.189	19.5657
340	family	Coriobacteriaceae	rs34739816	G	T	0.0965017	0.0207666	3.88358e-06	-0.0226	0.039	0.5618	21.5943
341	family	Coriobacteriaceae	rs62448869	T	A	-0.0486059	0.0108982	7.87276e-06	0.0047	0.0183	0.7985	19.8914
342	family	Coriobacteriaceae	rs67561917	A	G	-0.0714367	0.0154113	5.39129e-06	-0.0044	0.0234	0.8502	21.4863
343	family	Coriobacteriaceae	rs719099	A	G	0.0778402	0.0155815	5.43317e-07	0.0268	0.0302	0.3752	24.9568
344	family	Coriobacteriaceae	rs76779974	C	G	0.0774888	0.0171877	5.63091e-06	0.0169	0.0311	0.5858	20.3256
345	family	Coriobacteriaceae	rs80046645	C	G	0.25584	0.0561995	4.65689e-06	-0.0158	0.0478	0.740099	20.7239
346	family	Coriobacteriaceae	rs8010111	G	A	-0.103377	0.0229286	6.89624e-06	0.0239	0.0331	0.4707	20.3278
347	family	Defluviitaleaceae	rs112893842	T	C	0.110761	0.0232545	2.75032e-06	0.0249	0.032	0.4363	22.6862
348	family	Defluviitaleaceae	rs1582238	T	C	0.0801923	0.0167061	1.692e-06	-0.0157	0.0189	0.406	23.0417
349	family	Defluviitaleaceae	rs17051335	C	T	-0.134314	0.0292201	4.58117e-06	-0.0517	0.0298	0.0824898	21.1288
350	family	Defluviitaleaceae	rs1908593	T	C	0.070223	0.0156601	7.859e-06	-0.0171	0.0183	0.3524	20.1081
351	family	Defluviitaleaceae	rs28696126	A	T	-0.107106	0.0238173	5.56327e-06	-0.0219	0.0269	0.4159	20.223
352	family	Defluviitaleaceae	rs4344384	G	T	0.0708803	0.0156121	5.86011e-06	-0.0011	0.0181	0.9494	20.6124
353	family	Defluviitaleaceae	rs4677103	A	G	0.0977203	0.0197033	9.42189e-07	-0.0445	0.0239	0.0627495	24.5976
354	family	Defluviitaleaceae	rs540220	T	C	-0.123954	0.0289814	9.48137e-06	0.0255	0.0316	0.4193	18.2928
355	family	Defluviitaleaceae	rs55658617	T	C	0.177314	0.0361845	1.40608e-06	0.0188	0.0502	0.7086	24.0128
356	family	Defluviitaleaceae	rs72731813	C	T	-0.149751	0.0293415	2.75777e-07	0.0087	0.0426	0.8379	26.0481
357	family	Defluviitaleaceae	rs9608282	T	G	0.139014	0.0299429	4.60831e-06	-0.0023	0.0501	0.9639	21.554
358	family	Defluviitaleaceae	rs9725395	A	G	-0.138357	0.0295185	3.4137e-06	-0.0125	0.0285	0.662	21.9691
359	family	Desulfovibrionaceae	rs112381107	C	T	0.211435	0.0456962	2.81875e-06	-0.0096	0.0379	0.7992	21.409
360	family	Desulfovibrionaceae	rs11599763	T	C	-0.0555931	0.0117493	2.49704e-06	-0.0416	0.0186	0.0248599	22.3879
361	family	Desulfovibrionaceae	rs16851319	G	C	-0.0732697	0.0150964	2.39649e-06	-0.0495	0.0239	0.0383001	23.5561
362	family	Desulfovibrionaceae	rs17791387	A	G	-0.0729251	0.0154381	2.09678e-06	-0.0201	0.0308	0.5149	22.3136
363	family	Desulfovibrionaceae	rs2692012	A	G	0.114231	0.0253568	1.5639e-06	-0.0442	0.0398	0.2667	20.2944
364	family	Desulfovibrionaceae	rs2838334	G	A	0.0571419	0.012423	3.82375e-06	-0.0057	0.019	0.764999	21.1572
365	family	Desulfovibrionaceae	rs3935584	C	T	-0.0525838	0.0115757	6.78137e-06	-0.0128	0.0181	0.4792	20.6351
366	family	Desulfovibrionaceae	rs4506934	C	T	-0.0943381	0.020138	3.16043e-06	-0.0012	0.0283	0.9668	21.9453
367	family	Desulfovibrionaceae	rs6058181	C	T	0.0834742	0.0166111	2.69912e-07	-0.0441	0.0245	0.0719201	25.2528
368	family	Desulfovibrionaceae	rs7164160	A	T	-0.0574455	0.0129468	7.3435e-06	-0.0057	0.0236	0.8105	19.6872
369	family	Desulfovibrionaceae	rs72647048	T	C	-0.0770089	0.017089	9.60885e-06	0.0053	0.0287	0.8525	20.307
370	family	Desulfovibrionaceae	rs9928243	C	A	-0.0541732	0.0117819	4.48478e-06	0.0052	0.0181	0.772899	21.1417
371	family	Enterobacteriaceae	rs11026530	T	C	0.0822408	0.0186379	9.42684e-06	0.0226	0.0252	0.3707	19.4706
372	family	Enterobacteriaceae	rs111229068	A	T	0.110561	0.0241719	3.65356e-06	-0.0042	0.0334	0.9004	20.921
373	family	Enterobacteriaceae	rs2374342	C	A	0.0582927	0.0126195	4.51618e-06	0.0245	0.0184	0.1841	21.3376
374	family	Enterobacteriaceae	rs35673018	G	A	0.0899642	0.0202934	7.63109e-06	-0.0265	0.0318	0.4037	19.653
375	family	Enterobacteriaceae	rs4792380	A	T	0.115598	0.0257683	9.48974e-06	-0.0671	0.0536	0.2102	20.1246
376	family	Enterobacteriaceae	rs504442	T	G	0.084159	0.0189479	5.17092e-06	-0.0688	0.0298	0.0209098	19.7279
377	family	Enterobacteriaceae	rs61973590	C	G	-0.0605392	0.0133696	8.5354e-06	0.0112	0.019	0.554799	20.5039
378	family	Enterobacteriaceae	rs62210023	A	G	0.0606754	0.0130125	3.13163e-06	-0.014	0.0189	0.4579	21.7422
379	family	Enterobacteriaceae	rs78143293	A	G	-0.0848521	0.0170415	1.19564e-06	0.0065	0.0276	0.8126	24.7918
380	family	Enterobacteriaceae	rs79757635	C	A	0.0758597	0.0171286	9.31857e-06	-0.0534	0.0269	0.0466101	19.6146
381	family	Enterobacteriaceae	rs80319214	C	G	0.0990404	0.0215877	6.95307e-06	0.006	0.0349	0.8644	21.048
382	family	Erysipelotrichaceae	rs1074800	A	G	0.0492438	0.010887	6.14583e-06	0.0136	0.0183	0.4564	20.459
383	family	Erysipelotrichaceae	rs10781552	C	T	-0.0552212	0.0116074	2.33114e-06	-0.0001	0.0202	0.995	22.6329
384	family	Erysipelotrichaceae	rs17530232	A	G	0.10305	0.0224648	2.79123e-06	0.0032	0.0407	0.9368	21.0423
385	family	Erysipelotrichaceae	rs1884466	C	T	-0.0475363	0.0106939	9.52701e-06	0.0294	0.0182	0.1054	19.7598
386	family	Erysipelotrichaceae	rs2300774	G	A	0.0524152	0.0106784	8.95466e-07	-0.0092	0.0181	0.613501	24.0937
387	family	Erysipelotrichaceae	rs290833	T	G	-0.0497374	0.0111376	8.029e-06	-0.0036	0.0182	0.8442	19.9425
388	family	Erysipelotrichaceae	rs35161940	T	C	-0.0806041	0.0167641	1.8451e-06	-0.0299	0.0293	0.308	23.1182
389	family	Erysipelotrichaceae	rs4078432	C	T	-0.0608929	0.0133764	4.23104e-06	-0.0047	0.024	0.8463	20.7232
390	family	Erysipelotrichaceae	rs56970041	T	G	0.0724144	0.0164471	5.40344e-06	-0.0189	0.0381	0.6192	19.3854
391	family	Erysipelotrichaceae	rs62504403	C	T	0.0681159	0.0127883	1.12265e-07	-0.0012	0.0229	0.9575	28.3706
392	family	Erysipelotrichaceae	rs7234058	T	C	-0.0945759	0.0194091	9.12341e-07	-0.0719	0.0315	0.02223	23.7438
393	family	Erysipelotrichaceae	rs7826267	T	G	-0.0839071	0.0199131	9.28449e-06	0.0041	0.0365	0.9113	17.755
394	family	Erysipelotrichaceae	rs8003149	C	T	0.0538798	0.0116888	4.08475e-06	0.008	0.0192	0.6762	21.2477
395	family	FamilyXI	rs10759623	C	T	-0.162115	0.032151	5.78312e-07	-0.008	0.0216	0.7104	25.4247
396	family	FamilyXI	rs11547158	A	G	-0.177599	0.0372795	2.70219e-06	-0.0285	0.0268	0.2861	22.6957
397	family	FamilyXI	rs17379710	T	C	-0.116383	0.0252125	3.97107e-06	-0.0043	0.0183	0.8143	21.3084
398	family	FamilyXI	rs2155352	A	G	-0.150538	0.0302319	6.63432e-07	0.0081	0.0213	0.7051	24.7947
399	family	FamilyXI	rs2156611	T	C	-0.112486	0.0251099	9.42661e-06	0.0139	0.0181	0.441	20.0683
400	family	FamilyXI	rs3733511	A	G	0.128253	0.0274718	3.38554e-06	-0.0004	0.0197	0.9828	21.7954
401	family	FamilyXI	rs488164	T	G	0.117998	0.025516	4.79785e-06	0.0097	0.0189	0.6062	21.3856
402	family	FamilyXI	rs6025153	G	C	0.118619	0.0261969	7.07084e-06	-0.0171	0.0185	0.3556	20.5024
403	family	FamilyXI	rs697771	A	G	-0.117677	0.0251491	3.19372e-06	-0.0101	0.0182	0.5776	21.8947
404	family	FamilyXI	rs78222136	G	C	0.224835	0.0511672	8.41266e-06	0.0226	0.032	0.481	19.3083
405	family	FamilyXIII	rs10404377	C	A	-0.0503183	0.011165	6.99027e-06	0.0005	0.0186	0.9765	20.3111
406	family	FamilyXIII	rs118170811	A	G	0.151619	0.0317112	1.80357e-06	-0.0224	0.0524	0.6689	22.8603
407	family	FamilyXIII	rs12643275	A	T	-0.0550907	0.0116474	2.41523e-06	-0.0367	0.0196	0.0616297	22.3717
408	family	FamilyXIII	rs12904405	A	G	-0.0851896	0.0192688	7.67412e-06	-0.0175	0.0309	0.5707	19.5462
409	family	FamilyXIII	rs1999289	A	T	-0.0637366	0.013927	2.53805e-06	-0.0021	0.0215	0.9229	20.9442
410	family	FamilyXIII	rs3098182	G	T	0.0508511	0.011014	4.04024e-06	-0.0434	0.0181	0.0163099	21.3161
411	family	FamilyXIII	rs482905	G	T	0.0596528	0.012717	3.72345e-06	0.0019	0.0209	0.9288	22.0035
412	family	FamilyXIII	rs6501525	A	G	0.0561559	0.0115587	1.23726e-06	-0.0044	0.0191	0.8165	23.6032
413	family	FamilyXIII	rs66753613	G	A	0.0651136	0.0144251	8.08288e-06	-0.0002	0.0233	0.994	20.3753
414	family	FamilyXIII	rs6797051	C	T	-0.0805984	0.0171364	4.89281e-06	-0.0291	0.0309	0.3456	22.1214
415	family	FamilyXIII	rs7076829	T	A	-0.0516394	0.0112313	4.76089e-06	0.0072	0.0189	0.7053	21.1399
416	family	FamilyXIII	rs7514702	T	C	-0.0663236	0.0141626	3.91642e-06	0.0101	0.0252	0.687299	21.9307
417	family	Lachnospiraceae	rs10402491	C	T	0.0661701	0.014851	7.58351e-06	0.0154	0.0243	0.5267	19.8525
418	family	Lachnospiraceae	rs11139361	T	C	0.0494463	0.0110503	4.26262e-06	0.0305	0.0193	0.1152	20.0224
419	family	Lachnospiraceae	rs112040820	A	G	0.0549584	0.0117086	2.41836e-06	-0.0241	0.0206	0.2418	22.0323
420	family	Lachnospiraceae	rs11755180	C	G	-0.049227	0.0104894	2.68982e-06	-0.0155	0.0182	0.3932	22.0245
421	family	Lachnospiraceae	rs11841382	G	T	-0.0718128	0.017462	9.57773e-06	0.0425	0.0325	0.1907	16.9129
422	family	Lachnospiraceae	rs11979110	T	C	-0.0500924	0.0105069	1.81843e-06	0.0048	0.0181	0.7922	22.7299
423	family	Lachnospiraceae	rs1205443	A	G	0.0501415	0.0112157	7.28844e-06	0.0341	0.019	0.0733196	19.9867
424	family	Lachnospiraceae	rs12760724	A	C	-0.0484566	0.0107934	7.26734e-06	-0.0103	0.0192	0.5919	20.1553
425	family	Lachnospiraceae	rs13005175	A	G	0.0993483	0.0218395	8.37071e-06	0.0214	0.044	0.6267	20.6936
426	family	Lachnospiraceae	rs2159863	A	G	-0.0585831	0.0128742	3.69557e-06	0.0127	0.0234	0.5872	20.7063
427	family	Lachnospiraceae	rs2910921	T	C	0.160302	0.035832	8.41974e-06	-0.018	0.0541	0.7399	20.0141
428	family	Lachnospiraceae	rs3127230	C	T	-0.0503537	0.0112201	6.20325e-06	0.0074	0.0198	0.7072	20.1406
429	family	Lachnospiraceae	rs35524804	T	C	-0.0607481	0.0125216	2.44999e-06	-0.0052	0.022	0.8142	23.5368
430	family	Lachnospiraceae	rs7359994	T	C	-0.0503142	0.0112482	5.35899e-06	0.0162	0.0184	0.3785	20.0086
431	family	Lachnospiraceae	rs79086868	T	C	0.0776723	0.0164472	3.01422e-06	0.0355	0.0302	0.239	22.3022
432	family	Lachnospiraceae	rs959845	C	T	-0.0493666	0.0107801	5.1695e-06	0.0122	0.0186	0.5112	20.971
433	family	Lachnospiraceae	rs9929145	G	A	-0.125721	0.0245233	2.83594e-07	0.0264	0.0422	0.5317	26.282
434	family	Lactobacillaceae	rs1530559	G	A	0.0772453	0.0176921	9.65254e-06	-0.0311	0.0183	0.0888403	19.0627
435	family	Lactobacillaceae	rs1590596	C	G	-0.10381	0.0220135	3.89936e-06	-0.024	0.0246	0.3292	22.2383
436	family	Lactobacillaceae	rs16861661	G	A	-0.193287	0.0379293	2.70131e-07	-0.0505	0.0363	0.1644	25.9691
437	family	Lactobacillaceae	rs328312	T	A	0.082529	0.0168225	8.69117e-07	0.0376	0.0181	0.03788	24.0676
438	family	Lactobacillaceae	rs6092149	A	T	-0.0825646	0.0170282	1.38158e-06	0.0359	0.0184	0.0512094	23.5098
439	family	Lactobacillaceae	rs62314653	C	A	0.177082	0.0392269	6.5919e-06	0.0651	0.0383	0.0892401	20.3789
440	family	Lactobacillaceae	rs74599091	A	G	0.191613	0.0425039	7.69522e-06	-0.0009	0.0667	0.9897	20.3232
441	family	Lactobacillaceae	rs768253	T	G	-0.0792344	0.0170604	3.60763e-06	-0.0003	0.0181	0.9854	21.5699
442	family	Lactobacillaceae	rs77478751	A	G	-0.219178	0.0473566	5.95946e-06	0.0035	0.0283	0.9014	21.4206
443	family	Lactobacillaceae	rs921925	A	C	0.0999419	0.0201687	5.77195e-07	-0.0048	0.0222	0.8271	24.5549
444	family	Lactobacillaceae	rs9345899	A	G	-0.124042	0.0278946	9.4459e-06	-0.0187	0.0296	0.527	19.774
445	family	Methanobacteriaceae	rs10202904	T	G	-0.121754	0.0235357	3.0143e-07	-0.0156	0.0184	0.3978	26.7615
446	family	Methanobacteriaceae	rs10424197	G	A	-0.111274	0.0247517	9.27887e-06	-0.0049	0.021	0.8168	20.2106
447	family	Methanobacteriaceae	rs11018665	A	T	0.111465	0.0250516	6.51864e-06	0.0199	0.0212	0.3479	19.7975
448	family	Methanobacteriaceae	rs12825290	C	G	-0.216781	0.0493496	6.07567e-06	-0.0374	0.0373	0.3156	19.2963
449	family	Methanobacteriaceae	rs4257531	G	A	0.164498	0.0364959	7.44344e-06	-0.0621	0.0297	0.0366598	20.3158
450	family	Methanobacteriaceae	rs56131665	G	A	0.178661	0.039298	6.17992e-06	0.0624	0.0289	0.0311301	20.669
451	family	Methanobacteriaceae	rs6508769	T	C	0.153519	0.0344519	8.22529e-06	-0.0414	0.0256	0.1062	19.8564
452	family	Methanobacteriaceae	rs6776814	T	C	-0.199566	0.0411825	1.63062e-06	-0.0603	0.0641	0.3463	23.4827
453	family	Methanobacteriaceae	rs73068003	G	T	-0.15814	0.0351803	8.44583e-06	0.0137	0.0307	0.655	20.2063
454	family	Methanobacteriaceae	rs73457410	A	G	0.21534	0.0436695	1.40855e-06	-0.0203	0.0372	0.5855	24.316
455	family	Methanobacteriaceae	rs75208022	C	T	-0.227245	0.048763	5.92103e-06	-0.0343	0.0313	0.273	21.7173
456	family	Methanobacteriaceae	rs894996	C	A	0.216999	0.0449076	1.87557e-06	-0.0122	0.0358	0.732399	23.3495
457	family	Oxalobacteraceae	rs111966731	T	C	0.204031	0.0445746	4.56318e-06	-0.0019	0.0321	0.9521	20.9516
458	family	Oxalobacteraceae	rs11246212	T	C	0.13607	0.0291797	4.50836e-06	-0.0003	0.0263	0.9922	21.7454
459	family	Oxalobacteraceae	rs12002250	A	C	0.196145	0.044523	5.53202e-06	0.0105	0.0448	0.8155	19.4083
460	family	Oxalobacteraceae	rs12509763	C	G	-0.16332	0.0360823	8.04848e-06	-0.0179	0.0308	0.5619	20.4875
461	family	Oxalobacteraceae	rs1569853	T	C	-0.140043	0.0281704	7.45179e-07	-0.0578	0.0276	0.0361801	24.7136
462	family	Oxalobacteraceae	rs17138946	G	T	-0.189444	0.0430248	8.09008e-06	0.0608	0.0362	0.0929095	19.3876
463	family	Oxalobacteraceae	rs36057338	G	T	0.181604	0.0398742	6.25787e-06	0.0246	0.051	0.6303	20.7427
464	family	Oxalobacteraceae	rs4428215	G	A	0.12561	0.0230053	4.87931e-08	-0.0257	0.0208	0.2165	29.8121
465	family	Oxalobacteraceae	rs561239	A	G	0.105525	0.0236769	7.1938e-06	-0.0521	0.0223	0.01962	19.8638
466	family	Oxalobacteraceae	rs6000536	C	T	-0.118383	0.0241355	7.38718e-07	-0.0235	0.0241	0.3292	24.0583
467	family	Oxalobacteraceae	rs62435498	C	A	0.181521	0.0400608	7.45831e-06	0.0043	0.0298	0.8841	20.5312
468	family	Oxalobacteraceae	rs736744	C	T	0.105642	0.0200648	1.49416e-07	-0.0078	0.0182	0.6705	27.7207
469	family	Oxalobacteraceae	rs7993559	C	A	0.0921059	0.0201114	5.03729e-06	0.0032	0.0183	0.8633	20.9745
470	family	Oxalobacteraceae	rs80330081	A	C	-0.18756	0.0423688	6.63998e-06	0.0141	0.0295	0.632501	19.5969
471	family	Oxalobacteraceae	rs934049	G	A	0.109751	0.0238636	4.21147e-06	-0.046	0.0222	0.03865	21.1518
472	family	Pasteurellaceae	rs10840326	C	G	-0.0717634	0.0149229	1.43842e-06	-0.0002	0.0188	0.9916	23.1259
473	family	Pasteurellaceae	rs10965428	C	A	-0.119902	0.0258219	4.29151e-06	-0.0358	0.0393	0.3629	21.5614
474	family	Pasteurellaceae	rs111582866	G	A	-0.113957	0.0256403	7.06627e-06	-0.0058	0.0324	0.8584	19.7532
475	family	Pasteurellaceae	rs12050685	A	G	-0.0670948	0.015239	9.18513e-06	-0.003	0.0201	0.8796	19.385
476	family	Pasteurellaceae	rs12191680	C	G	0.102214	0.0197189	3.049e-07	-0.0068	0.0303	0.822	26.8689
477	family	Pasteurellaceae	rs16970009	A	G	0.187381	0.0429572	7.31531e-06	0.024	0.0633	0.704601	19.0275
478	family	Pasteurellaceae	rs35510	A	G	0.122729	0.0264958	4.01576e-06	-0.0644	0.0452	0.1539	21.4557
479	family	Pasteurellaceae	rs4822728	T	C	0.0685479	0.0149032	4.71847e-06	-0.032	0.018	0.07625	21.1557
480	family	Pasteurellaceae	rs6092684	A	T	0.0684647	0.014674	3.44059e-06	0.0053	0.0183	0.7738	21.7689
481	family	Pasteurellaceae	rs62568866	T	A	-0.118018	0.0259206	7.22663e-06	-0.0063	0.0294	0.8311	20.7304
482	family	Pasteurellaceae	rs6972479	A	G	-0.0781862	0.0175366	7.74817e-06	0.0086	0.0226	0.7027	19.8779
483	family	Pasteurellaceae	rs72756943	G	A	0.13988	0.0303029	3.35218e-06	-0.0119	0.037	0.746899	21.308
484	family	Pasteurellaceae	rs73139353	A	C	-0.222573	0.0484634	8.71314e-06	-0.0283	0.0322	0.3805	21.0919
485	family	Pasteurellaceae	rs731534	C	G	-0.0986502	0.0216316	9.46292e-06	-0.0134	0.0287	0.641	20.7978
486	family	Pasteurellaceae	rs76022354	C	T	0.24289	0.0500406	1.82858e-06	0.0237	0.0421	0.5736	23.5599
487	family	Pasteurellaceae	rs78909003	T	C	-0.241159	0.0498372	2.04893e-06	-0.0742	0.0402	0.0648201	23.4154
488	family	Pasteurellaceae	rs9382510	C	T	-0.0881865	0.0169965	2.476e-07	0.0033	0.0205	0.8715	26.9207
489	family	Pasteurellaceae	rs9895850	T	C	-0.176406	0.041017	9.08251e-06	0.0367	0.0438	0.4013	18.497
490	family	Pasteurellaceae	rs9938097	T	C	-0.0710386	0.0158024	8.22604e-06	-0.0326	0.0186	0.0799595	20.2088
491	family	Peptococcaceae	rs117452796	A	G	-0.257982	0.0549569	3.15296e-06	0.0027	0.0525	0.9594	22.0361
492	family	Peptococcaceae	rs11787651	A	G	0.128888	0.0288764	8.28975e-06	0.0564	0.0333	0.0904399	19.9224
493	family	Peptococcaceae	rs12144792	C	T	0.064399	0.0141246	5.82242e-06	-0.0153	0.0186	0.4117	20.7878
494	family	Peptococcaceae	rs12634826	T	G	-0.0739885	0.0150931	1.01109e-06	0.0151	0.0189	0.425	24.0309
495	family	Peptococcaceae	rs12992764	T	G	0.0684213	0.0141137	1.46158e-06	0.0059	0.0183	0.745501	23.5018
496	family	Peptococcaceae	rs150600492	A	C	0.135774	0.0289757	2.31305e-06	-0.0402	0.039	0.3033	21.9566
497	family	Peptococcaceae	rs35703006	G	T	0.0812655	0.0164355	4.94775e-07	-0.0019	0.021	0.9265	24.4481
498	family	Peptococcaceae	rs4990837	A	G	0.0910387	0.0185869	1.74194e-06	0.0075	0.0226	0.7383	23.9903
499	family	Peptococcaceae	rs75430375	C	T	-0.147941	0.0317498	3.40849e-06	0.0352	0.0441	0.4249	21.7117
500	family	Peptococcaceae	rs75898026	A	G	-0.0821779	0.0173541	2.0221e-06	0.0162	0.0224	0.4711	22.4235
501	family	Peptostreptococcaceae	rs10805326	G	A	0.0566637	0.012276	4.03396e-06	-0.0191	0.0199	0.3372	21.3058
502	family	Peptostreptococcaceae	rs117020988	C	T	0.182411	0.0372126	1.02794e-06	-0.0257	0.033	0.4369	24.0282
503	family	Peptostreptococcaceae	rs12377846	C	A	-0.252	0.0511627	7.26254e-07	0.0251	0.0538	0.640801	24.2602
504	family	Peptostreptococcaceae	rs12986312	T	G	0.0571818	0.0125947	5.76718e-06	0.0109	0.0197	0.5814	20.6129
505	family	Peptostreptococcaceae	rs1467258	G	A	0.072584	0.0162321	7.89804e-06	0.0376	0.0233	0.1067	19.9954
506	family	Peptostreptococcaceae	rs1520207	C	T	0.0525658	0.0112476	3.16548e-06	0.0064	0.0181	0.726099	21.8417
507	family	Peptostreptococcaceae	rs2644627	C	G	-0.0558506	0.011224	6.33336e-07	0.0063	0.0183	0.7295	24.7605
508	family	Peptostreptococcaceae	rs4692811	C	T	0.0642075	0.0126913	4.21123e-07	-0.0082	0.0191	0.667999	25.5953
509	family	Peptostreptococcaceae	rs59865771	C	T	-0.0573764	0.0127192	7.69029e-06	-0.013	0.019	0.4933	20.3492
510	family	Peptostreptococcaceae	rs61841503	G	A	0.0919658	0.0161331	9.8012e-09	-0.0392	0.027	0.1463	32.4951
511	family	Peptostreptococcaceae	rs6721459	A	G	0.0509823	0.0111975	5.07756e-06	-0.0122	0.0184	0.508	20.7299
512	family	Peptostreptococcaceae	rs75819860	T	A	0.126264	0.0268383	2.48734e-06	-0.0077	0.0293	0.791199	22.1334
513	family	Peptostreptococcaceae	rs76982728	T	C	0.124203	0.0266923	3.24058e-06	0.0459	0.0631	0.4673	21.6516
514	family	Peptostreptococcaceae	rs77540684	T	G	0.106725	0.0245638	8.13712e-06	0.0289	0.0305	0.3426	18.8775
515	family	Peptostreptococcaceae	rs9573937	A	G	-0.0693637	0.0142907	1.70589e-06	0.027	0.0243	0.2673	23.5589
516	family	Porphyromonadaceae	rs10119172	C	G	-0.0737324	0.014259	1.32426e-07	0.0763	0.0236	0.00120801	26.7386
517	family	Porphyromonadaceae	rs10762312	G	A	-0.052368	0.0118814	8.70354e-06	0.0161	0.0195	0.4097	19.4265
518	family	Porphyromonadaceae	rs10858364	G	T	0.055316	0.012085	4.31063e-06	0.0056	0.0215	0.793201	20.9512
519	family	Porphyromonadaceae	rs17065783	A	G	-0.059133	0.0122235	1.79351e-06	0.0238	0.0251	0.343	23.4028
520	family	Porphyromonadaceae	rs1980561	A	G	-0.0485289	0.0109284	8.94542e-06	-0.0066	0.0181	0.7135	19.7192
521	family	Porphyromonadaceae	rs3111851	C	G	0.0581896	0.0121147	2.19497e-06	-0.013	0.0206	0.5271	23.0709
522	family	Porphyromonadaceae	rs35233670	T	C	-0.0473576	0.010602	7.90987e-06	0.0034	0.018	0.8513	19.9529
523	family	Porphyromonadaceae	rs35961441	A	C	0.0915257	0.0207306	8.37393e-06	0.0072	0.0482	0.8815	19.4923
524	family	Porphyromonadaceae	rs6953849	A	G	0.0718149	0.0150724	2.4448e-06	-0.0355	0.0236	0.1327	22.7019
525	family	Porphyromonadaceae	rs7330827	T	C	-0.103842	0.0237355	8.04891e-06	0.0156	0.0378	0.6786	19.1403
526	family	Porphyromonadaceae	rs864093	A	C	-0.0527939	0.0117499	9.598e-06	-0.0218	0.0223	0.3283	20.1882
527	family	Prevotellaceae	rs10131942	C	G	0.0701212	0.0158326	8.60821e-06	0.0164	0.0244	0.503	19.6152
528	family	Prevotellaceae	rs12057990	C	T	0.0589878	0.0132268	8.9748e-06	0.005	0.0204	0.8052	19.889
529	family	Prevotellaceae	rs12118202	T	C	-0.0751986	0.0147265	5.54234e-07	0.0024	0.0234	0.918	26.0747
530	family	Prevotellaceae	rs13069367	A	C	-0.0539768	0.0119687	7.39489e-06	-0.014	0.0183	0.4451	20.3384
531	family	Prevotellaceae	rs148376875	T	G	0.084515	0.0179163	2.08029e-06	0.0154	0.0252	0.5403	22.2521
532	family	Prevotellaceae	rs2206482	T	G	-0.0569105	0.0117486	1.30377e-06	0.0109	0.0185	0.5543	23.4644
533	family	Prevotellaceae	rs2278540	G	A	0.0554249	0.0123265	8.43592e-06	0.0042	0.0188	0.8216	20.2177
534	family	Prevotellaceae	rs34071565	T	A	-0.1567	0.0347882	5.60147e-06	-0.0692	0.0371	0.0619498	20.2896
535	family	Prevotellaceae	rs34660375	A	G	-0.0805894	0.0178291	7.40327e-06	0.0464	0.0254	0.0680299	20.4313
536	family	Prevotellaceae	rs3758087	T	C	0.0564199	0.0124655	8.60581e-06	0.0212	0.0202	0.2932	20.4854
537	family	Prevotellaceae	rs3860225	A	G	0.083936	0.0167936	5.49682e-07	-0.0295	0.0314	0.3485	24.9809
538	family	Prevotellaceae	rs4493272	T	C	-0.0604992	0.0118027	3.02312e-07	0.0074	0.0181	0.680801	26.2745
539	family	Prevotellaceae	rs4685827	T	C	-0.0679529	0.0145407	2.77192e-06	-0.0224	0.0212	0.2902	21.8396
540	family	Prevotellaceae	rs7252711	A	G	-0.0740876	0.0161926	5.56586e-06	0.0647	0.0289	0.0251102	20.9343
541	family	Prevotellaceae	rs7975087	C	A	-0.0601448	0.0135454	7.59459e-06	0.0085	0.0238	0.722099	19.7157
542	family	Prevotellaceae	rs912860	G	A	-0.229046	0.0483124	9.2992e-07	0.1258	0.0604	0.0371698	22.4765
543	family	Prevotellaceae	rs9586501	G	A	0.0592681	0.0127329	2.58988e-06	-0.0234	0.0204	0.2522	21.6663
544	family	Prevotellaceae	rs9958960	G	A	-0.0914807	0.0173611	1.06324e-07	0.0129	0.0249	0.606001	27.7653
545	family	Rhodospirillaceae	rs1035406	G	A	-0.11354	0.0250863	5.84451e-06	0.0174	0.0282	0.5377	20.4845
546	family	Rhodospirillaceae	rs11591293	G	T	0.0743184	0.0158724	2.67148e-06	0.0031	0.0183	0.8637	21.9233
547	family	Rhodospirillaceae	rs12977163	G	C	0.0730951	0.0163491	7.62595e-06	0.0003	0.0185	0.9887	19.989
548	family	Rhodospirillaceae	rs13336560	C	T	-0.0701719	0.0158061	9.17333e-06	0.0167	0.0185	0.3651	19.7095
549	family	Rhodospirillaceae	rs1549633	A	C	0.0999312	0.0218634	4.70392e-06	-0.0176	0.0284	0.535499	20.8914
550	family	Rhodospirillaceae	rs1923415	A	G	-0.0999238	0.0227326	9.63701e-06	0.0032	0.0318	0.9201	19.3215
551	family	Rhodospirillaceae	rs3754624	C	T	0.0971389	0.0200064	1.7148e-06	-0.0154	0.0237	0.5138	23.5748
552	family	Rhodospirillaceae	rs4278423	T	C	0.107529	0.0235725	3.12021e-06	0.0049	0.0379	0.8977	20.8086
553	family	Rhodospirillaceae	rs4822789	G	C	0.0734321	0.0160521	7.00522e-06	0.024	0.0185	0.196	20.927
554	family	Rhodospirillaceae	rs55876211	C	T	-0.0911851	0.0196395	2.86679e-06	-0.0186	0.0207	0.3681	21.5569
555	family	Rhodospirillaceae	rs61933850	G	A	0.164808	0.0360647	7.22582e-06	0.0093	0.0265	0.726001	20.8831
556	family	Rhodospirillaceae	rs6679026	T	C	0.111984	0.0251088	9.94679e-06	0.0028	0.0298	0.9258	19.8911
557	family	Rhodospirillaceae	rs7001029	C	T	0.117366	0.0261324	5.3475e-06	-0.0104	0.0312	0.739799	20.1708
558	family	Rhodospirillaceae	rs72714493	A	G	0.0816858	0.0180791	7.34924e-06	0.0173	0.0253	0.4937	20.4145
559	family	Rhodospirillaceae	rs74354280	C	T	-0.0911896	0.0204907	6.67295e-06	0.0056	0.0201	0.7826	19.8051
560	family	Rhodospirillaceae	rs76784716	A	G	0.136049	0.0285767	1.48988e-06	0.0284	0.0282	0.3133	22.6656
561	family	Rhodospirillaceae	rs9813022	A	G	-0.0842444	0.0163583	2.53124e-07	-0.0118	0.0187	0.528	26.5219
562	family	Rikenellaceae	rs10217435	C	T	-0.0883756	0.0197506	6.5076e-06	-0.0053	0.0258	0.8369	20.0218
563	family	Rikenellaceae	rs10832801	A	C	-0.0534763	0.0122666	7.50417e-06	0.0007	0.0202	0.9713	19.0052
564	family	Rikenellaceae	rs1939881	G	A	-0.105589	0.0206213	5.64373e-07	0.0505	0.038	0.1842	26.2187
565	family	Rikenellaceae	rs2447496	G	A	-0.0549203	0.0121904	6.0861e-06	0.0008	0.0205	0.9678	20.2968
566	family	Rikenellaceae	rs2833282	G	A	0.0711137	0.0156966	4.31106e-06	-0.0569	0.0252	0.0237898	20.5256
567	family	Rikenellaceae	rs35909684	A	C	-0.0850181	0.0191539	7.09826e-06	-0.0136	0.0345	0.6936	19.7019
568	family	Rikenellaceae	rs36021379	A	G	-0.0656005	0.0144903	7.1952e-06	0.0279	0.0247	0.259	20.4956
569	family	Rikenellaceae	rs4264350	T	C	-0.0526393	0.0108555	1.34832e-06	0.0086	0.0181	0.6346	23.5137
570	family	Rikenellaceae	rs4783173	C	G	0.0481514	0.0110006	7.0641e-06	-0.0072	0.0186	0.6965	19.1596
571	family	Rikenellaceae	rs59663348	G	A	0.0570915	0.0125048	6.12244e-06	-0.0151	0.021	0.473	20.8446
572	family	Rikenellaceae	rs62532512	C	A	-0.0504257	0.0107399	2.76426e-06	-0.0219	0.0183	0.2299	22.0445
573	family	Rikenellaceae	rs6744030	C	T	0.0696747	0.0157103	9.31514e-06	-0.0054	0.0222	0.809	19.6689
574	family	Rikenellaceae	rs6837275	A	G	0.0570355	0.011887	1.447e-06	-0.0268	0.0199	0.177	23.0222
575	family	Rikenellaceae	rs74474130	T	G	0.137747	0.0295688	3.61378e-06	-0.1006	0.0496	0.0425402	21.702
576	family	Rikenellaceae	rs77885767	C	T	-0.156209	0.0336482	2.84694e-06	0.1038	0.0427	0.01516	21.5521
577	family	Rikenellaceae	rs7832304	T	G	-0.0724262	0.016063	8.70919e-06	0.0259	0.0273	0.3428	20.33
578	family	Rikenellaceae	rs8130320	A	G	-0.048924	0.0106843	4.72745e-06	-0.0003	0.0183	0.9851	20.9676
579	family	Rikenellaceae	rs9389714	C	T	-0.0636841	0.0143416	8.79066e-06	-0.0205	0.0323	0.5261	19.7183
580	family	Rikenellaceae	rs9578457	G	A	-0.141478	0.0315848	3.99449e-06	-0.0318	0.0418	0.4462	20.0643
581	family	Rikenellaceae	rs9603208	G	T	0.0821173	0.0159596	1.91801e-07	0.0493	0.0298	0.098519	26.4745
582	family	Ruminococcaceae	rs10093275	C	T	0.0534595	0.011677	5.35228e-06	0.0008	0.0192	0.9674	20.9599
583	family	Ruminococcaceae	rs10166469	T	C	-0.053336	0.0120209	8.5216e-06	-0.0409	0.0207	0.0482003	19.6864
584	family	Ruminococcaceae	rs1612733	T	C	0.108708	0.0238006	4.22436e-06	-0.0538	0.0398	0.1756	20.8617
585	family	Ruminococcaceae	rs17376049	T	C	0.0848534	0.0172114	7.29619e-07	-0.0094	0.0291	0.747901	24.3056
586	family	Ruminococcaceae	rs2113833	T	C	0.169146	0.0355009	1.14466e-06	-0.0053	0.0508	0.9166	22.701
587	family	Ruminococcaceae	rs2426816	T	A	-0.0480152	0.0106011	6.04464e-06	0.0256	0.0181	0.1573	20.5142
588	family	Ruminococcaceae	rs3009418	C	A	0.0927607	0.0210123	8.69024e-06	0.0922	0.043	0.0321299	19.4886
589	family	Ruminococcaceae	rs499272	G	C	0.0706431	0.016046	9.29359e-06	0.0347	0.027	0.1998	19.3823
590	family	Ruminococcaceae	rs55793120	T	C	0.13822	0.0266152	1.44338e-07	-0.0143	0.038	0.7062	26.9701
591	family	Ruminococcaceae	rs56199908	T	C	-0.199327	0.0410444	1.66414e-06	-0.0072	0.0407	0.8596	23.5843
592	family	Ruminococcaceae	rs76724913	T	G	0.0901053	0.0203104	9.60494e-06	0.0242	0.0305	0.4267	19.6817
593	family	Streptococcaceae	rs10028567	C	T	-0.0934027	0.0190343	3.72497e-06	-0.0517	0.0276	0.0607603	24.0792
594	family	Streptococcaceae	rs11110281	T	C	-0.130554	0.0225943	1.40137e-08	-0.0149	0.0427	0.7275	33.3874
595	family	Streptococcaceae	rs16950051	A	G	0.107008	0.0236973	5.33808e-06	0.0496	0.0367	0.1758	20.3907
596	family	Streptococcaceae	rs2370083	G	T	-0.0842751	0.0184509	4.25666e-06	-0.0133	0.0366	0.717	20.8623
597	family	Streptococcaceae	rs28718126	A	G	0.109069	0.0246868	9.41035e-06	0.0535	0.0512	0.296	19.5198
598	family	Streptococcaceae	rs2952251	A	G	-0.0639298	0.0126525	3.72237e-07	0.0184	0.0235	0.4357	25.5303
599	family	Streptococcaceae	rs35344081	G	A	0.0609349	0.0129703	2.63845e-06	-0.0086	0.0206	0.6754	22.0714
600	family	Streptococcaceae	rs395407	G	C	-0.0826855	0.0172536	1.3256e-06	0.0374	0.0251	0.1357	22.9667
601	family	Streptococcaceae	rs4968759	A	G	-0.0544035	0.0111271	8.91881e-07	-0.0104	0.018	0.5622	23.9049
602	family	Streptococcaceae	rs57646748	G	A	-0.088021	0.019876	7.88359e-06	-0.0362	0.0475	0.4463	19.6117
603	family	Streptococcaceae	rs6563952	G	C	0.0801931	0.0178576	8.70591e-06	-0.0234	0.0312	0.452701	20.1664
604	family	Streptococcaceae	rs6806351	T	C	-0.0619209	0.0135744	6.93793e-06	0.0403	0.0218	0.0637294	20.8082
605	family	Streptococcaceae	rs76717940	T	A	0.150606	0.0334079	3.08935e-06	0.0578	0.0395	0.1441	20.3228
606	family	Streptococcaceae	rs77968078	G	A	-0.0993013	0.0224788	7.9334e-06	-0.0368	0.0381	0.334	19.5149
607	family	Streptococcaceae	rs7916711	A	G	0.0959639	0.021545	6.32732e-06	-0.0028	0.0261	0.9155	19.8391
608	family	Streptococcaceae	rs957755	T	G	-0.0642449	0.0142702	7.4151e-06	-0.0613	0.0261	0.0188699	20.2682
609	family	Streptococcaceae	rs9903102	C	A	-0.0693015	0.0154096	4.91806e-06	-0.0139	0.0225	0.537499	20.2256
610	family	Veillonellaceae	rs111810795	C	T	-0.0867108	0.0180573	1.72927e-06	-0.0238	0.0304	0.4345	23.0589
611	family	Veillonellaceae	rs114889439	A	G	-0.253809	0.0539169	6.19028e-06	0.0728	0.0503	0.1479	22.1597
612	family	Veillonellaceae	rs11700976	C	A	0.0503337	0.0113763	9.25376e-06	-0.0177	0.0181	0.33	19.5756
613	family	Veillonellaceae	rs12186441	G	A	0.208096	0.0453999	4.52857e-06	-0.0949	0.0455	0.03697	21.0096
614	family	Veillonellaceae	rs12668619	A	G	0.055301	0.0117654	2.57364e-06	-0.0373	0.0193	0.0532795	22.093
615	family	Veillonellaceae	rs12741784	C	T	-0.0621452	0.0119266	1.28494e-07	0.0231	0.0208	0.2669	27.1507
616	family	Veillonellaceae	rs1442060	G	A	-0.0514024	0.0112125	4.50675e-06	-0.0012	0.0183	0.9498	21.0168
617	family	Veillonellaceae	rs1447205	G	C	-0.0520689	0.0115656	7.34899e-06	0.0044	0.0188	0.815	20.2685
618	family	Veillonellaceae	rs1693340	T	C	0.0818934	0.018245	9.25271e-06	-0.0241	0.0352	0.4943	20.147
619	family	Veillonellaceae	rs2175069	A	G	-0.0526752	0.0114886	4.63558e-06	0.0306	0.0187	0.1019	21.0221
620	family	Veillonellaceae	rs2561116	T	G	-0.083617	0.0187159	7.88518e-06	0.0353	0.0388	0.3625	19.9603
621	family	Veillonellaceae	rs2585520	G	T	-0.0904972	0.0200428	5.26922e-06	-0.0673	0.0478	0.1587	20.387
622	family	Veillonellaceae	rs4263802	G	A	0.050942	0.0114921	7.45003e-06	0.013	0.0193	0.5	19.6495
623	family	Veillonellaceae	rs4461038	A	G	-0.0554965	0.0119467	3.73474e-06	-0.0078	0.0199	0.693499	21.5791
624	family	Veillonellaceae	rs4797169	T	C	0.0587799	0.0128297	4.49346e-06	-0.005	0.0214	0.8168	20.9907
625	family	Veillonellaceae	rs61264131	A	C	0.202367	0.0464388	6.74544e-06	-0.0388	0.0307	0.2058	18.9897
626	family	Veillonellaceae	rs6692542	A	G	0.0534397	0.0118254	8.67975e-06	-0.0214	0.0191	0.2633	20.422
627	family	Veillonellaceae	rs6909981	C	T	-0.0638697	0.0141765	5.47618e-06	0.0159	0.028	0.57	20.2979
628	family	Veillonellaceae	rs75768969	C	G	-0.0703773	0.0156855	7.19233e-06	0.0242	0.0329	0.462	20.1312
629	family	Veillonellaceae	rs79535861	A	C	0.100666	0.0207016	1.57687e-06	0.0066	0.0313	0.8317	23.6462
630	family	Veillonellaceae	rs9345168	C	A	0.0509102	0.0113253	8.48887e-06	0.0023	0.0182	0.9006	20.2074
631	family	Verrucomicrobiaceae	rs11184341	G	C	0.0655301	0.014223	4.13844e-06	-0.0194	0.0203	0.3396	21.2274
632	family	Verrucomicrobiaceae	rs111862613	T	C	0.0907065	0.0196746	3.73127e-06	0.008	0.0241	0.740699	21.2551
633	family	Verrucomicrobiaceae	rs117107102	A	G	0.204683	0.0431573	2.91821e-06	0.0312	0.0426	0.4633	22.4934
634	family	Verrucomicrobiaceae	rs11729256	T	C	0.0749798	0.0150177	6.7309e-07	0.0389	0.024	0.1057	24.9277
635	family	Verrucomicrobiaceae	rs12908520	G	A	0.0619104	0.0130946	2.15138e-06	0.0156	0.0183	0.3916	22.3533
636	family	Verrucomicrobiaceae	rs2602429	C	T	0.0745516	0.0156195	2.69939e-06	-0.0101	0.0206	0.6231	22.7814
637	family	Verrucomicrobiaceae	rs3995795	C	T	0.064218	0.0140994	5.02531e-06	0.017	0.0185	0.3592	20.7449
638	family	Verrucomicrobiaceae	rs4242783	G	A	0.0687992	0.0147694	2.75444e-06	-0.0052	0.0201	0.7964	21.6992
639	family	Verrucomicrobiaceae	rs4936098	A	G	0.0648691	0.0135928	1.12929e-06	0.0012	0.0189	0.9497	22.7749
640	family	Verrucomicrobiaceae	rs61779207	G	A	-0.0758811	0.0167762	6.63029e-06	0.0321	0.0216	0.1365	20.4588
641	family	Verrucomicrobiaceae	rs74542928	T	C	0.112124	0.0236422	1.64613e-06	0.0199	0.0425	0.6391	22.4917
642	family	Verrucomicrobiaceae	rs9349825	A	G	-0.0704354	0.0147128	2.51287e-06	-0.0239	0.0232	0.3012	22.9188
643	family	Verrucomicrobiaceae	rs941682	G	A	-0.0631526	0.0143767	9.58114e-06	0.012	0.0201	0.5499	19.2958
644	family	Victivallaceae	rs11671100	A	C	-0.160034	0.0349472	4.08042e-06	-0.0225	0.0226	0.3187	20.9701
645	family	Victivallaceae	rs11764871	G	T	0.127099	0.025656	7.49289e-07	0.0152	0.0196	0.4364	24.5418
646	family	Victivallaceae	rs2546105	A	T	0.126643	0.0257111	1.02501e-06	0.0255	0.021	0.2246	24.262
647	family	Victivallaceae	rs2944282	T	C	-0.124197	0.0257026	1.56601e-06	-0.0163	0.0201	0.4169	23.3489
648	family	Victivallaceae	rs34962571	A	C	-0.186945	0.0418412	6.24824e-06	0.0336	0.0302	0.2667	19.9628
649	family	Victivallaceae	rs4396289	C	T	-0.152918	0.0288525	1.53782e-07	-0.0085	0.0271	0.753401	28.0897
650	family	Victivallaceae	rs61702987	T	C	0.145501	0.0300007	3.07921e-06	-0.0633	0.0292	0.0303599	23.5218
651	family	Victivallaceae	rs62570196	C	T	-0.246101	0.0483077	2.69852e-07	-0.003	0.0458	0.9475	25.9535
652	family	Victivallaceae	rs6545794	A	G	-0.197786	0.0410495	5.97005e-07	-0.0222	0.0278	0.4246	23.2152
653	family	Victivallaceae	rs67832247	C	T	-0.123489	0.0266695	3.23801e-06	-0.0031	0.0195	0.8726	21.4401
654	family	Victivallaceae	rs7077363	G	A	0.148942	0.0318366	2.83376e-06	0.0432	0.0244	0.0763801	21.8868
655	family	Victivallaceae	rs7314815	G	A	0.101088	0.0225594	6.40086e-06	0.0353	0.0182	0.0530298	20.0791
656	family	Victivallaceae	rs7627405	C	T	-0.134158	0.0301427	8.1942e-06	0.0171	0.023	0.4557	19.8092
657	family	Victivallaceae	rs7860510	G	C	0.164855	0.0375128	9.60089e-06	0.027	0.0339	0.4263	19.3129
658	genus	Clostridiuminnocuum group	rs10074000	T	C	-0.102648	0.0227508	6.99943e-06	-0.0217	0.0188	0.2482	20.3567
659	genus	Clostridiuminnocuum group	rs10506058	A	G	0.0997048	0.0221926	8.92443e-06	0.019	0.0183	0.2979	20.1844
660	genus	Clostridiuminnocuum group	rs1942371	G	A	-0.157938	0.034187	4.06337e-06	0.0124	0.0276	0.6541	21.3428
661	genus	Clostridiuminnocuum group	rs1948423	T	A	-0.108859	0.023425	3.4941e-06	0.0075	0.0189	0.6912	21.5959
662	genus	Clostridiuminnocuum group	rs40656	C	T	0.142664	0.0311021	8.6152e-06	-0.0138	0.0225	0.5408	21.0403
663	genus	Clostridiuminnocuum group	rs4869133	G	A	-0.180591	0.0409505	7.24455e-06	-0.0079	0.0237	0.739799	19.4478
664	genus	Clostridiuminnocuum group	rs61267978	T	C	0.14708	0.0320875	5.58513e-06	0.0603	0.0275	0.0280098	21.0103
665	genus	Clostridiuminnocuum group	rs6577484	G	A	0.160425	0.0360857	8.40602e-06	-0.0296	0.0301	0.3257	19.7639
666	genus	Clostridiuminnocuum group	rs6890185	T	C	0.113424	0.0233137	1.12244e-06	-0.0179	0.0193	0.3541	23.6692
667	genus	Clostridiuminnocuum group	rs71564433	T	A	-0.126746	0.0274657	7.8001e-06	0.0106	0.0228	0.642	21.2955
668	genus	Clostridiuminnocuum group	rs77845139	A	G	-0.114993	0.0257186	8.40622e-06	-0.0261	0.0211	0.2165	19.9916
669	genus	Eubacterium brachy group	rs112617308	T	C	-0.170873	0.0362844	2.38033e-06	0.0545	0.0314	0.0826095	22.1773
670	genus	Eubacterium brachy group	rs12151423	A	G	0.101329	0.0227324	9.2705e-06	0.0392	0.018	0.0297797	19.8688
671	genus	Eubacterium brachy group	rs13139592	T	C	-0.145997	0.0327192	7.96753e-06	0.0019	0.0268	0.9435	19.9104
672	genus	Eubacterium brachy group	rs1384962	A	G	0.120888	0.0266264	6.99292e-06	-0.0144	0.0194	0.459501	20.6131
673	genus	Eubacterium brachy group	rs2913110	C	T	0.105143	0.022942	4.55806e-06	-0.012	0.0189	0.526	21.0039
674	genus	Eubacterium brachy group	rs4862235	G	A	0.104806	0.0225751	3.73143e-06	0.0157	0.0182	0.3871	21.5533
675	genus	Eubacterium brachy group	rs62348779	T	C	-0.201481	0.043286	3.78122e-06	-0.0367	0.0339	0.2788	21.6656
676	genus	Eubacterium brachy group	rs6591893	G	A	0.108225	0.0240319	7.34344e-06	0.0214	0.0189	0.2575	20.2807
677	genus	Eubacterium brachy group	rs720439	A	G	-0.111927	0.0251252	7.02827e-06	-0.0167	0.0211	0.4286	19.8449
678	genus	Eubacterium brachy group	rs73199919	T	C	-0.236717	0.0531335	8.15524e-06	0.0215	0.0414	0.6026	19.8482
679	genus	Eubacterium brachy group	rs9613196	T	A	-0.238718	0.0528561	4.98786e-06	-0.0603	0.0453	0.1832	20.3977
680	genus	Eubacterium coprostanoligenes group	rs1020520	T	G	-0.0590705	0.0132929	8.88975e-06	0.0245	0.0251	0.3277	19.7471
681	genus	Eubacterium coprostanoligenes group	rs10444197	A	G	-0.0505823	0.0113455	5.98464e-06	-0.012	0.0189	0.5259	19.8768
682	genus	Eubacterium coprostanoligenes group	rs11052069	T	C	0.0477832	0.0107833	9.37949e-06	0.0058	0.0183	0.7509	19.6356
683	genus	Eubacterium coprostanoligenes group	rs11720857	C	T	0.0630776	0.0144485	9.26255e-06	-0.0089	0.0239	0.7115	19.0592
684	genus	Eubacterium coprostanoligenes group	rs12906958	C	T	-0.0533159	0.0115935	4.34803e-06	0.017	0.0198	0.3905	21.1488
685	genus	Eubacterium coprostanoligenes group	rs17159861	C	T	0.0962228	0.0168388	1.03787e-08	-0.0348	0.0293	0.2341	32.6537
686	genus	Eubacterium coprostanoligenes group	rs2644213	G	A	0.0538845	0.0121245	9.85638e-06	0.0248	0.0196	0.2062	19.7517
687	genus	Eubacterium coprostanoligenes group	rs4076415	T	G	0.0515152	0.0110294	1.98974e-06	-0.0061	0.0188	0.744699	21.8155
688	genus	Eubacterium coprostanoligenes group	rs62024432	C	T	-0.0769698	0.0172101	7.50207e-06	0.0388	0.0307	0.2052	20.0019
689	genus	Eubacterium coprostanoligenes group	rs6762473	C	A	0.0521584	0.0112353	4.26113e-06	0.0194	0.019	0.3076	21.5517
690	genus	Eubacterium coprostanoligenes group	rs76898927	G	A	0.123055	0.0266375	4.78979e-06	0.0248	0.0397	0.5316	21.3409
691	genus	Eubacterium coprostanoligenes group	rs79895140	T	C	-0.0641017	0.0141153	8.61816e-06	-0.0363	0.029	0.2103	20.6234
692	genus	Eubacterium coprostanoligenes group	rs9648214	T	C	-0.0828719	0.016431	2.5203e-07	-0.0146	0.0322	0.6505	25.4383
693	genus	Eubacterium eligensgroup	rs158115	G	C	0.0915271	0.0190611	9.74185e-06	-0.0049	0.0267	0.8541	23.057
694	genus	Eubacterium eligensgroup	rs182318	G	A	-0.0824941	0.0195615	8.39837e-06	-0.0123	0.0331	0.7104	17.7845
695	genus	Eubacterium eligensgroup	rs2200429	A	G	-0.0888825	0.0198479	5.29721e-06	-0.0052	0.0304	0.8635	20.0541
696	genus	Eubacterium eligensgroup	rs265534	T	G	-0.0563756	0.0120127	2.26758e-06	-0.0173	0.0182	0.3411	22.0242
697	genus	Eubacterium eligensgroup	rs4583233	A	C	0.0670205	0.0128122	2.83852e-07	-0.0052	0.0201	0.7966	27.3633
698	genus	Eubacterium eligensgroup	rs56080211	C	T	0.123093	0.0282743	9.1429e-06	-0.0065	0.0342	0.8502	18.9531
699	genus	Eubacterium eligensgroup	rs6923695	T	G	0.103268	0.0229525	4.87406e-06	0.0252	0.0363	0.4876	20.2428
700	genus	Eubacterium eligensgroup	rs72839198	C	G	0.155659	0.0375612	3.13914e-06	0.0708	0.0311	0.0226298	17.1739
701	genus	Eubacterium eligensgroup	rs74606150	C	G	-0.196454	0.042565	4.24506e-06	-0.0459	0.047	0.3283	21.3018
702	genus	Eubacterium fissicatena group	rs10147907	T	G	0.172263	0.039601	8.27246e-06	0.033	0.0342	0.3355	18.9222
703	genus	Eubacterium fissicatena group	rs11818408	G	A	0.10585	0.0237114	8.20015e-06	0.0272	0.0185	0.1413	19.9283
704	genus	Eubacterium fissicatena group	rs11876297	T	C	0.131469	0.0281712	2.66556e-06	-0.0126	0.0204	0.539	21.779
705	genus	Eubacterium fissicatena group	rs151257695	A	G	0.20951	0.0454847	3.09681e-06	0.0392	0.0352	0.2653	21.2167
706	genus	Eubacterium fissicatena group	rs1768152	T	C	0.139489	0.0316186	8.70054e-06	0.0336	0.0296	0.2566	19.4622
707	genus	Eubacterium fissicatena group	rs2733072	G	A	0.109644	0.0228306	1.49089e-06	-0.0016	0.0181	0.9294	23.0641
708	genus	Eubacterium fissicatena group	rs3771393	C	T	0.130842	0.0266671	7.37909e-07	-0.0352	0.0229	0.1249	24.0738
709	genus	Eubacterium fissicatena group	rs6934739	A	G	0.111463	0.0252788	9.75326e-06	0.0131	0.0192	0.493	19.4425
710	genus	Eubacterium fissicatena group	rs7104872	G	A	0.138612	0.0291906	2.7315e-06	0.0025	0.0293	0.9333	22.5484
711	genus	Eubacterium halli igroup	rs10501370	C	T	-0.115589	0.0252489	5.41918e-06	0.0508	0.0373	0.1732	20.9579
712	genus	Eubacterium halli igroup	rs10798999	C	T	0.0601661	0.0126752	2.60558e-06	0.0286	0.0204	0.1607	22.5315
713	genus	Eubacterium halli igroup	rs10808115	A	C	-0.0504747	0.0109922	4.42448e-06	0.0046	0.0181	0.7985	21.0851
714	genus	Eubacterium halli igroup	rs117748144	T	C	-0.126582	0.028712	7.86002e-06	-0.0826	0.0415	0.0462701	19.4365
715	genus	Eubacterium halli igroup	rs13116360	T	C	0.154124	0.0297185	2.94487e-07	-0.0324	0.0368	0.3779	26.896
716	genus	Eubacterium halli igroup	rs138531890	A	G	0.153138	0.0349456	5.4306e-06	-0.0523	0.0338	0.121	19.2036
717	genus	Eubacterium halli igroup	rs17074066	T	C	-0.0813986	0.0189272	9.34905e-06	0.0477	0.0659	0.469	18.4952
718	genus	Eubacterium halli igroup	rs17474256	G	A	0.0810805	0.0184573	9.45445e-06	-0.0243	0.0306	0.4271	19.2973
719	genus	Eubacterium halli igroup	rs281379	A	G	-0.0499523	0.0112153	9.32796e-06	0.0107	0.0184	0.560899	19.8377
720	genus	Eubacterium halli igroup	rs28584818	A	G	0.126115	0.0268627	4.43235e-06	0.01	0.0335	0.765701	22.0412
721	genus	Eubacterium halli igroup	rs60254196	A	G	-0.0522832	0.0111865	2.69672e-06	-0.0126	0.0182	0.487401	21.8442
722	genus	Eubacterium halli igroup	rs630939	C	T	-0.0508914	0.0114352	9.15759e-06	0.0222	0.0183	0.2261	19.8062
723	genus	Eubacterium halli igroup	rs6550770	T	C	-0.198087	0.0443545	4.823e-06	-0.0416	0.0453	0.3581	19.9452
724	genus	Eubacterium halli igroup	rs74018587	C	T	0.208943	0.043822	3.70257e-06	-0.0146	0.046	0.750501	22.7337
725	genus	Eubacterium halli igroup	rs78056098	G	T	-0.0507411	0.0113758	8.28818e-06	-0.0006	0.0189	0.9744	19.8955
726	genus	Eubacterium halli igroup	rs949971	T	G	-0.0540164	0.0116101	3.29002e-06	-0.0021	0.0193	0.9133	21.6462
727	genus	Eubacterium nodatum group	rs10263623	C	T	0.193496	0.0439023	8.90706e-06	-0.0796	0.0475	0.0937195	19.4253
728	genus	Eubacterium nodatum group	rs10458299	T	C	-0.187753	0.041969	8.36714e-06	0.013	0.0347	0.7076	20.0131
729	genus	Eubacterium nodatum group	rs11006576	A	G	-0.110167	0.024593	7.98664e-06	-0.0081	0.0182	0.655399	20.067
730	genus	Eubacterium nodatum group	rs113893692	C	T	-0.185107	0.0403573	5.75702e-06	0.0022	0.0278	0.9357	21.0379
731	genus	Eubacterium nodatum group	rs34297067	A	G	-0.186907	0.0341475	6.59784e-08	-0.0413	0.0255	0.1051	29.9593
732	genus	Eubacterium nodatum group	rs61841040	G	T	0.160621	0.0341609	3.56141e-06	-0.0062	0.023	0.7893	22.1078
733	genus	Eubacterium nodatum group	rs6818880	A	G	-0.110081	0.0245964	7.8254e-06	0.0138	0.0182	0.4489	20.0298
734	genus	Eubacterium nodatum group	rs77910827	C	T	0.201788	0.0413568	9.05381e-07	0.0321	0.0291	0.2689	23.8066
735	genus	Eubacterium nodatum group	rs7827125	C	T	0.1223	0.0271331	7.17355e-06	0.0044	0.0201	0.8268	20.3166
736	genus	Eubacterium nodatum group	rs7880204	T	C	-0.125454	0.0275303	6.83884e-06	-0.0135	0.0209	0.5183	20.7656
737	genus	Eubacterium nodatum group	rs9425984	T	C	-0.130234	0.0292347	7.20681e-06	-0.0039	0.022	0.859	19.845
738	genus	Eubacterium oxidoreducens group	rs12129908	C	A	0.0893273	0.0198333	5.79516e-06	-0.0099	0.0185	0.592899	20.2852
739	genus	Eubacterium oxidoreducens group	rs12423772	G	T	0.14098	0.0295029	2.62925e-06	0.0055	0.0259	0.8327	22.8341
740	genus	Eubacterium oxidoreducens group	rs1425962	G	C	0.0906104	0.0200612	7.32284e-06	-0.0093	0.0186	0.616	20.4005
741	genus	Eubacterium oxidoreducens group	rs2973294	G	T	0.0923559	0.0195439	2.38836e-06	0.0154	0.0183	0.4011	22.331
742	genus	Eubacterium oxidoreducens group	rs34561138	G	A	0.216145	0.045992	2.51163e-06	-0.0627	0.0475	0.1869	22.0865
743	genus	Eubacterium oxidoreducens group	rs440215	C	T	0.0932766	0.0195294	1.65407e-06	0.0106	0.0181	0.5573	22.8122
744	genus	Eubacterium rectale group	rs10248854	C	A	-0.0527827	0.0113464	4.20676e-06	0.0144	0.0185	0.4343	21.6407
745	genus	Eubacterium rectale group	rs10797540	A	G	0.0503179	0.0108389	3.53384e-06	-0.0142	0.0182	0.4348	21.5512
746	genus	Eubacterium rectale group	rs10892089	C	G	-0.0635522	0.0140072	6.21821e-06	-0.0392	0.0232	0.0918608	20.5852
747	genus	Eubacterium rectale group	rs117151453	G	C	-0.113141	0.0243541	1.84432e-06	-0.0264	0.029	0.3636	21.582
748	genus	Eubacterium rectale group	rs143694765	T	C	0.0870025	0.019779	9.75369e-06	-0.0037	0.0298	0.9025	19.3489
749	genus	Eubacterium rectale group	rs16960159	C	G	-0.156596	0.0336234	4.10132e-06	-0.0002	0.0307	0.9949	21.6909
750	genus	Eubacterium rectale group	rs2884897	A	G	-0.129364	0.0289021	6.44426e-06	-0.0797	0.0495	0.1074	20.034
751	genus	Eubacterium rectale group	rs314726	T	C	0.0528824	0.0109486	1.37967e-06	-0.0057	0.0182	0.7533	23.3293
752	genus	Eubacterium rectale group	rs35398954	A	G	-0.0901402	0.0174602	5.39945e-07	0.0354	0.0248	0.1533	26.6526
753	genus	Eubacterium rectale group	rs3980709	A	T	-0.0622701	0.0140572	6.85524e-06	0.0089	0.0239	0.709099	19.623
754	genus	Eubacterium rectale group	rs58498416	C	T	-0.0517316	0.0118196	9.6842e-06	0.0467	0.0189	0.0134701	19.1559
755	genus	Eubacterium rectale group	rs59427698	A	G	-0.0576035	0.0130853	5.36906e-06	0.0253	0.0232	0.276	19.3789
756	genus	Eubacterium rectale group	rs62547233	A	G	0.0536319	0.0120201	9.8982e-06	0.0004	0.02	0.9854	19.9082
757	genus	Eubacterium ruminantium group	rs10131724	A	C	-0.199832	0.0414577	2.38663e-06	-0.016	0.0307	0.6022	23.2338
758	genus	Eubacterium ruminantium group	rs10923018	G	A	0.0726438	0.0160924	6.79541e-06	0.0424	0.0182	0.0200798	20.3777
759	genus	Eubacterium ruminantium group	rs112375806	T	A	0.143141	0.0293757	5.82166e-06	0.0129	0.0263	0.623199	23.7438
760	genus	Eubacterium ruminantium group	rs11637981	G	T	-0.073258	0.0160888	5.43671e-06	0.0145	0.0182	0.4254	20.733
761	genus	Eubacterium ruminantium group	rs13025464	T	C	-0.0737077	0.0163786	6.96842e-06	0.0009	0.0184	0.9612	20.2523
762	genus	Eubacterium ruminantium group	rs139749	C	T	-0.0845439	0.0171791	8.58845e-07	-0.0094	0.0192	0.623499	24.2195
763	genus	Eubacterium ruminantium group	rs16891896	G	A	-0.174787	0.0390573	2.3812e-06	0.0349	0.0321	0.278	20.0269
764	genus	Eubacterium ruminantium group	rs17519472	C	T	0.107804	0.0233984	4.70356e-06	-0.0151	0.026	0.561699	21.2275
765	genus	Eubacterium ruminantium group	rs209813	G	A	-0.103488	0.0236391	9.23146e-06	0.0746	0.0256	0.00352103	19.1655
766	genus	Eubacterium ruminantium group	rs2116427	A	G	0.0911461	0.0182353	4.67364e-07	0.0452	0.0206	0.0283498	24.9833
767	genus	Eubacterium ruminantium group	rs2229917	A	G	0.153538	0.0323922	2.15894e-06	-0.0671	0.0453	0.1391	22.4673
768	genus	Eubacterium ruminantium group	rs2418654	C	T	-0.0748879	0.0165852	6.17247e-06	0.002	0.0185	0.914	20.3884
769	genus	Eubacterium ruminantium group	rs2817174	C	T	-0.0734306	0.0163687	7.8696e-06	0.0084	0.0185	0.651799	20.1246
770	genus	Eubacterium ruminantium group	rs57340348	T	C	-0.0979429	0.0212166	4.93278e-06	-0.0001	0.0227	0.9976	21.3106
771	genus	Eubacterium ruminantium group	rs606117	A	G	0.0833243	0.018056	4.81639e-06	0.0213	0.0203	0.2931	21.2961
772	genus	Eubacterium ruminantium group	rs6676699	G	T	-0.0888124	0.0196447	6.37979e-06	0.0094	0.0197	0.6313	20.4388
773	genus	Eubacterium ruminantium group	rs7000472	A	G	-0.0762282	0.016523	4.06848e-06	-0.0001	0.0184	0.9938	21.284
774	genus	Eubacterium ruminantium group	rs72836424	C	T	-0.139825	0.030069	2.62125e-06	0.0294	0.0288	0.3071	21.6237
775	genus	Eubacterium ruminantium group	rs73139629	A	C	-0.115098	0.0247909	5.36199e-06	-0.0111	0.0315	0.7249	21.555
776	genus	Eubacterium ventriosum group	rs11617697	A	G	-0.143349	0.0286241	7.21757e-07	-0.0226	0.0396	0.5677	25.0798
777	genus	Eubacterium ventriosum group	rs12964517	G	A	0.0587198	0.0123453	2.07499e-06	-0.0358	0.0201	0.07465	22.6237
778	genus	Eubacterium ventriosum group	rs13082419	C	T	-0.0715522	0.016137	9.55987e-06	0.0136	0.029	0.6386	19.6608
779	genus	Eubacterium ventriosum group	rs16884680	G	T	-0.0906428	0.0191909	1.73969e-06	0.0032	0.0297	0.9151	22.3088
780	genus	Eubacterium ventriosum group	rs35179274	C	T	-0.0627263	0.013786	5.75792e-06	-0.0033	0.0238	0.8882	20.7026
781	genus	Eubacterium ventriosum group	rs3809430	T	C	-0.0548171	0.0118426	3.55317e-06	0.0014	0.0196	0.945	21.426
782	genus	Eubacterium ventriosum group	rs57199565	T	C	0.0783394	0.0160257	7.97037e-07	-0.0117	0.0237	0.621299	23.8961
783	genus	Eubacterium ventriosum group	rs6048195	A	T	-0.0603594	0.011658	2.50324e-07	-0.0109	0.0189	0.5664	26.8067
784	genus	Eubacterium ventriosum group	rs66746423	C	T	0.0751501	0.0164978	6.11142e-06	-0.0346	0.0251	0.1689	20.7494
785	genus	Eubacterium ventriosum group	rs66830358	T	A	0.0528752	0.0117972	6.86917e-06	0.0104	0.0184	0.5703	20.0884
786	genus	Eubacterium ventriosum group	rs6704822	A	G	0.0739179	0.0166705	6.6223e-06	-0.06	0.0268	0.0254601	19.6609
787	genus	Eubacterium ventriosum group	rs72783037	C	A	0.0658926	0.0143747	6.54762e-06	0.0215	0.0223	0.3353	21.0124
788	genus	Eubacterium ventriosum group	rs73615400	T	C	-0.0956303	0.0193428	9.53613e-07	0.014	0.0306	0.6469	24.443
789	genus	Eubacterium ventriosum group	rs73849225	T	C	0.0975711	0.0224388	5.20909e-06	0.0278	0.033	0.3982	18.9079
790	genus	Eubacterium ventriosum group	rs78250280	G	A	0.0749762	0.0164404	3.35791e-06	-0.0142	0.0261	0.5852	20.7979
791	genus	Eubacterium ventriosum group	rs876734	C	T	-0.0618696	0.0132532	2.88908e-06	0.0067	0.0202	0.7387	21.7927
792	genus	Eubacterium ventriosum group	rs9316536	T	G	-0.0817111	0.0183121	7.83519e-06	0.0044	0.0259	0.8664	19.9107
793	genus	Eubacterium xylanophilum group	rs10140184	A	C	0.0576795	0.012599	4.95862e-06	-0.0051	0.0184	0.7822	20.959
794	genus	Eubacterium xylanophilum group	rs10917203	A	C	0.0612633	0.0130917	3.15155e-06	-0.0321	0.0185	0.0831209	21.8983
795	genus	Eubacterium xylanophilum group	rs112176119	C	T	-0.113455	0.0245762	3.32766e-06	0.0036	0.0311	0.9088	21.3119
796	genus	Eubacterium xylanophilum group	rs12980122	C	G	-0.108274	0.0238257	5.01935e-06	-0.0525	0.0344	0.1266	20.6516
797	genus	Eubacterium xylanophilum group	rs13239072	G	A	0.0687427	0.0142728	1.81783e-06	-0.0103	0.0202	0.609399	23.1971
798	genus	Eubacterium xylanophilum group	rs17830032	G	A	-0.160597	0.0310515	2.38893e-07	0.0294	0.0333	0.3771	26.7494
799	genus	Eubacterium xylanophilum group	rs1999224	G	T	-0.0949051	0.0203503	3.75492e-06	-0.0104	0.0306	0.733301	21.749
800	genus	Eubacterium xylanophilum group	rs2012708	A	G	0.0573202	0.0126905	6.5254e-06	0.0101	0.019	0.5956	20.4013
801	genus	Eubacterium xylanophilum group	rs2213117	T	G	0.0877797	0.0189012	4.21329e-06	0.0447	0.0247	0.0703704	21.5679
802	genus	Eubacterium xylanophilum group	rs4654122	C	G	0.0553508	0.0123588	7.19609e-06	0.0196	0.018	0.2786	20.0584
803	genus	Eubacterium xylanophilum group	rs75586835	A	G	-0.114498	0.0263455	9.38708e-06	0.0115	0.0354	0.746	18.8878
804	genus	Eubacterium xylanophilum group	rs79582700	C	G	-0.0951677	0.0199969	2.40981e-06	0.0457	0.0276	0.0975798	22.6492
805	genus	Ruminococcus gauvreauii group	rs10931481	G	A	0.0610096	0.0130484	3.38211e-06	0.0131	0.0199	0.5101	21.8615
806	genus	Ruminococcus gauvreauii group	rs12079579	A	G	0.0955324	0.0213436	5.03725e-06	0.0004	0.0327	0.989	20.0339
807	genus	Ruminococcus gauvreauii group	rs12539819	C	T	0.110654	0.0240684	4.49375e-06	0.0125	0.0365	0.732399	21.1367
808	genus	Ruminococcus gauvreauii group	rs13188803	T	A	0.0709419	0.0156855	7.27559e-06	0.0059	0.0202	0.771699	20.4554
809	genus	Ruminococcus gauvreauii group	rs1391597	C	T	0.0590284	0.0124874	1.85964e-06	0.0296	0.0184	0.1081	22.345
810	genus	Ruminococcus gauvreauii group	rs2047242	A	G	-0.067603	0.0133738	2.46372e-07	0.0026	0.0216	0.9054	25.552
811	genus	Ruminococcus gauvreauii group	rs2105937	A	G	0.0580215	0.0127806	5.10352e-06	0.017	0.0191	0.374	20.61
812	genus	Ruminococcus gauvreauii group	rs2166943	A	C	0.0566974	0.0123497	5.27717e-06	-0.0295	0.0183	0.1062	21.0773
813	genus	Ruminococcus gauvreauii group	rs289410	G	A	-0.0654926	0.0139101	2.27464e-06	0.0008	0.0201	0.9691	22.1678
814	genus	Ruminococcus gauvreauii group	rs431418	A	G	-0.094737	0.0210157	5.53667e-06	0.0494	0.0307	0.1075	20.3213
815	genus	Ruminococcus gauvreauii group	rs71386687	T	G	0.121037	0.02386	2.90761e-07	0.0485	0.0288	0.0927107	25.7333
816	genus	Ruminococcus gauvreauii group	rs73802842	C	A	0.0736808	0.0169665	7.48026e-06	0.0395	0.0213	0.0630202	18.8593
817	genus	Ruminococcus gauvreauii group	rs9870933	A	G	0.0621643	0.0126072	8.4912e-07	0.0171	0.0185	0.3545	24.3135
818	genus	Ruminococcus gnavus group	rs11597105	A	G	0.114673	0.0250653	6.94868e-06	-0.0004	0.0226	0.9862	20.9303
819	genus	Ruminococcus gnavus group	rs11864644	T	C	-0.139804	0.0318253	5.0088e-06	-0.07	0.0283	0.0134499	19.2971
820	genus	Ruminococcus gnavus group	rs12136548	C	T	0.0901946	0.0196476	3.09631e-06	-0.032	0.02	0.1089	21.0738
821	genus	Ruminococcus gnavus group	rs12989336	G	A	-0.0846861	0.0187936	7.11808e-06	-0.0076	0.0202	0.704601	20.305
822	genus	Ruminococcus gnavus group	rs13163520	G	A	-0.127377	0.0233883	5.61015e-08	0.0182	0.0232	0.4344	29.6611
823	genus	Ruminococcus gnavus group	rs2909242	C	A	-0.0909965	0.018351	7.40957e-07	-0.0079	0.0193	0.6832	24.5883
824	genus	Ruminococcus gnavus group	rs3124783	A	G	-0.11599	0.0249099	2.6652e-06	-0.0187	0.0269	0.488	21.6818
825	genus	Ruminococcus gnavus group	rs4388134	C	T	-0.0904997	0.0203544	9.11637e-06	0.0074	0.0203	0.714801	19.7686
826	genus	Ruminococcus gnavus group	rs62167033	T	C	0.185289	0.0396295	3.49529e-06	0.0033	0.0455	0.942	21.8606
827	genus	Ruminococcus gnavus group	rs78399089	T	C	0.144445	0.0326618	6.62998e-06	0.0095	0.0286	0.7387	19.558
828	genus	Ruminococcus gnavus group	rs934940	A	C	-0.105045	0.0229588	2.73705e-06	-0.0104	0.0267	0.6971	20.9339
829	genus	Ruminococcus gnavus group	rs9872758	T	C	0.0849233	0.0176643	1.66029e-06	0.0125	0.0181	0.4917	23.1132
830	genus	Ruminococcus torques group	rs10904297	A	G	-0.167804	0.0389812	2.68713e-06	-0.0338	0.0631	0.591701	18.5309
831	genus	Ruminococcus torques group	rs10967781	C	A	0.0507994	0.0113322	8.36865e-06	-0.0349	0.0199	0.0790606	20.0949
832	genus	Ruminococcus torques group	rs12434631	A	G	0.074697	0.0153401	2.77247e-06	0.0054	0.0293	0.8534	23.7111
833	genus	Ruminococcus torques group	rs13154778	T	A	0.0563358	0.0129526	7.15746e-06	0.0456	0.0208	0.0282202	18.917
834	genus	Ruminococcus torques group	rs1475330	T	C	0.0523492	0.01182	8.13435e-06	-0.0126	0.0214	0.5575	19.6147
835	genus	Ruminococcus torques group	rs1972694	T	A	-0.0614094	0.0137321	8.92829e-06	-0.027	0.0236	0.2526	19.9986
836	genus	Ruminococcus torques group	rs35866622	T	C	-0.0612024	0.0109421	2.21337e-08	0.0024	0.0191	0.9001	31.2848
837	genus	Ruminococcus torques group	rs4073731	T	C	0.0651948	0.0142221	4.0525e-06	-0.0111	0.0245	0.649	21.0134
838	genus	Ruminococcus torques group	rs73130967	A	T	0.0770375	0.0168264	3.70741e-06	-0.0055	0.0329	0.8676	20.9614
839	genus	Ruminococcus torques group	rs77034621	T	G	-0.151553	0.0335878	6.06872e-06	0.0358	0.0691	0.6048	20.3594
840	genus	Ruminococcus torques group	rs773123	T	A	0.0824005	0.0173862	1.58956e-06	-0.0352	0.0276	0.2033	22.4622
841	genus	Ruminococcus torques group	rs8080469	G	A	0.0490727	0.0107036	3.49522e-06	0.0231	0.0181	0.2024	21.0193
842	genus	Ruminococcus torques group	rs8141465	A	G	0.0480778	0.0107442	9.64837e-06	0.0128	0.0188	0.4972	20.0235
843	genus	Actinomyces	rs10787984	G	C	0.094316	0.0213513	9.62305e-06	0.0053	0.0303	0.8616	19.5129
844	genus	Actinomyces	rs2715439	C	T	0.0746684	0.0164822	6.27e-06	0.0054	0.018	0.765399	20.5232
845	genus	Actinomyces	rs34583783	G	T	0.126596	0.0268461	4.48529e-06	0.0142	0.0376	0.7062	22.2371
846	genus	Actinomyces	rs35011108	A	G	0.232634	0.0512044	6.33832e-06	-0.0024	0.0361	0.947	20.641
847	genus	Actinomyces	rs4073240	G	A	0.0749687	0.0167368	7.94274e-06	-0.0195	0.0186	0.294	20.0638
848	genus	Actinomyces	rs4146653	G	A	0.0985224	0.0214182	4.49647e-06	-0.0055	0.0262	0.8347	21.1594
849	genus	Actinomyces	rs71315246	A	G	-0.0969809	0.021925	9.82978e-06	-0.0295	0.0264	0.2651	19.5655
850	genus	Actinomyces	rs7915461	T	C	0.18776	0.0401636	5.91984e-06	-0.0384	0.0354	0.2775	21.8544
851	genus	Adlercreutzia	rs1046175	C	G	0.112758	0.0255994	6.35889e-06	-0.0018	0.0357	0.9593	19.4015
852	genus	Adlercreutzia	rs11604400	C	T	-0.102524	0.0234834	9.74463e-06	0.0122	0.0295	0.6787	19.0604
853	genus	Adlercreutzia	rs12522517	A	T	-0.104884	0.0234695	4.41254e-06	-0.015	0.0255	0.5579	19.9717
854	genus	Adlercreutzia	rs13231526	C	A	0.143237	0.0311654	4.81355e-06	-0.0185	0.0332	0.577	21.1234
855	genus	Adlercreutzia	rs2147798	C	G	0.0922959	0.0192121	1.39877e-06	-0.0047	0.0208	0.8206	23.0788
856	genus	Adlercreutzia	rs2717140	C	T	-0.119225	0.0251081	2.04594e-06	0.0079	0.03	0.792301	22.548
857	genus	Adlercreutzia	rs55719207	G	A	-0.0699243	0.0158036	9.60505e-06	0.0004	0.0186	0.9827	19.5769
858	genus	Adlercreutzia	rs6664405	T	C	-0.0953084	0.0210752	5.23422e-06	0.0091	0.026	0.7249	20.4513
859	genus	Adlercreutzia	rs7680684	C	T	-0.083381	0.0168901	9.76904e-07	0.0129	0.019	0.4984	24.3708
860	genus	Adlercreutzia	rs80078995	A	T	-0.11324	0.0232586	1.57358e-06	0.0134	0.0257	0.6024	23.7044
861	genus	Adlercreutzia	rs9490822	C	T	-0.0734512	0.0155789	2.54421e-06	0.0115	0.0181	0.526	22.2292
862	genus	Adlercreutzia	rs9915817	T	C	0.0749219	0.016833	8.21673e-06	-0.0176	0.0198	0.3752	19.8104
863	genus	Akkermansia	rs11184341	G	C	0.0655855	0.0142236	4.06353e-06	-0.0194	0.0203	0.3396	21.2615
864	genus	Akkermansia	rs111862613	T	C	0.0911199	0.0196748	3.39236e-06	0.008	0.0241	0.740699	21.4489
865	genus	Akkermansia	rs117107102	A	G	0.204406	0.0431629	3.01139e-06	0.0312	0.0426	0.4633	22.4268
866	genus	Akkermansia	rs11729256	T	C	0.0750473	0.0150184	6.58393e-07	0.0389	0.024	0.1057	24.9702
867	genus	Akkermansia	rs12908520	G	A	0.061772	0.0130954	2.26482e-06	0.0156	0.0183	0.3916	22.2509
868	genus	Akkermansia	rs2602429	C	T	0.0745352	0.0156201	2.71569e-06	-0.0101	0.0206	0.6231	22.7695
869	genus	Akkermansia	rs3995795	C	T	0.0641175	0.0140999	5.21945e-06	0.017	0.0185	0.3592	20.6785
870	genus	Akkermansia	rs4242783	G	A	0.0685454	0.0147701	2.99799e-06	-0.0052	0.0201	0.7964	21.5373
871	genus	Akkermansia	rs4936098	A	G	0.0649225	0.0135934	1.10359e-06	0.0012	0.0189	0.9497	22.8105
872	genus	Akkermansia	rs61779207	G	A	-0.0760539	0.0167769	6.32116e-06	0.0321	0.0216	0.1365	20.5503
873	genus	Akkermansia	rs74542928	T	C	0.112623	0.0236434	1.4802e-06	0.0199	0.0425	0.6391	22.6898
874	genus	Akkermansia	rs9349825	A	G	-0.0703407	0.0147133	2.59886e-06	-0.0239	0.0232	0.3012	22.8557
875	genus	Akkermansia	rs941682	G	A	-0.0632957	0.0143777	9.17126e-06	0.012	0.0201	0.5499	19.3808
876	genus	Alistipes	rs1107244	G	A	0.0758558	0.0171182	3.59059e-06	0.0299	0.0333	0.3687	19.6363
877	genus	Alistipes	rs11769002	G	A	-0.0528793	0.0109389	1.44962e-06	-0.0127	0.0183	0.4878	23.3683
878	genus	Alistipes	rs11958296	A	G	-0.0981222	0.0218272	9.29574e-06	0.0654	0.0444	0.141	20.2087
879	genus	Alistipes	rs12990744	C	T	-0.0776618	0.0172986	8.20725e-06	-0.0457	0.0302	0.1302	20.1556
880	genus	Alistipes	rs1689282	A	C	-0.0520061	0.0113942	5.27578e-06	-0.0313	0.0193	0.1054	20.8325
881	genus	Alistipes	rs2290844	C	T	0.0813969	0.0191632	9.10135e-06	-0.0356	0.0283	0.2092	18.0418
882	genus	Alistipes	rs2450745	A	C	-0.080524	0.0184702	7.11836e-06	-0.0126	0.0354	0.721601	19.0068
883	genus	Alistipes	rs2875322	T	C	-0.0580945	0.0131432	8.77703e-06	0.0159	0.0241	0.5076	19.5373
884	genus	Alistipes	rs34417064	A	G	-0.048202	0.0106868	7.00749e-06	-0.0323	0.0181	0.0739197	20.3437
885	genus	Alistipes	rs4810359	A	G	-0.0652428	0.0146155	7.49669e-06	0.027	0.0275	0.3267	19.9267
886	genus	Alistipes	rs62576416	T	C	0.0492647	0.0109733	7.50368e-06	0.0168	0.0186	0.3649	20.1557
887	genus	Alistipes	rs7129639	C	A	-0.0524955	0.0109584	1.78422e-06	-0.0354	0.0193	0.0667298	22.9484
888	genus	Alistipes	rs8130320	A	G	-0.049002	0.010717	4.83612e-06	-0.0003	0.0183	0.9851	20.9064
889	genus	Allisonella	rs1901739	T	G	0.115769	0.0248626	3.58801e-06	-0.0093	0.0181	0.6088	21.6814
890	genus	Allisonella	rs35110698	T	C	-0.146322	0.0320852	5.72322e-06	-0.0235	0.0258	0.3627	20.7974
891	genus	Allisonella	rs35778461	C	T	0.146679	0.0297186	1.2063e-06	-0.0047	0.0216	0.8262	24.3601
892	genus	Allisonella	rs594561	C	T	0.112231	0.0251681	9.41103e-06	-0.0197	0.018	0.2735	19.8849
893	genus	Allisonella	rs602075	A	G	0.168974	0.0296976	3.56575e-08	0.0303	0.0206	0.141	32.3742
894	genus	Allisonella	rs6742198	G	A	0.149152	0.0316484	3.34514e-06	-0.0113	0.0212	0.5938	22.2102
895	genus	Allisonella	rs685403	G	C	-0.175203	0.0404474	4.88394e-06	0.0177	0.0266	0.5053	18.763
896	genus	Allisonella	rs76904847	G	A	0.148523	0.0334857	6.08751e-06	0.0125	0.024	0.601501	19.6731
897	genus	Allisonella	rs7898615	T	G	0.167966	0.0373586	8.87277e-06	0.0155	0.0263	0.5561	20.2145
898	genus	Alloprevotella	rs12675596	G	T	0.145669	0.0290678	9.63726e-07	-0.0027	0.0221	0.9039	25.1136
899	genus	Alloprevotella	rs17380632	A	T	0.125564	0.0280409	9.27121e-06	-0.0087	0.0213	0.682501	20.0515
900	genus	Alloprevotella	rs2154444	T	G	0.138234	0.0308961	8.36755e-06	0.0089	0.0205	0.6633	20.0182
901	genus	Alloprevotella	rs34619204	G	A	-0.156037	0.0344392	8.8419e-06	0.0141	0.0238	0.5554	20.528
902	genus	Alloprevotella	rs4364940	A	G	0.126418	0.0282207	8.58353e-06	-0.0124	0.0196	0.5277	20.0669
903	genus	Alloprevotella	rs4680035	A	G	-0.119599	0.0259446	4.99052e-06	-0.0226	0.0185	0.2221	21.2503
904	genus	Alloprevotella	rs58212166	A	G	-0.161506	0.0359102	7.93614e-06	0.034	0.0231	0.1417	20.2274
905	genus	Anaerofilum	rs10794359	T	C	-0.0953524	0.02006	2.23496e-06	-0.0005	0.0183	0.9763	22.5945
906	genus	Anaerofilum	rs1563175	A	C	0.0923834	0.0202157	5.53848e-06	-0.0029	0.0181	0.8716	20.8838
907	genus	Anaerofilum	rs17012738	T	G	0.0903417	0.0200239	7.24168e-06	-0.0145	0.0181	0.4221	20.3553
908	genus	Anaerofilum	rs17096874	C	T	-0.126337	0.0268919	2.8603e-06	-0.0085	0.0221	0.6998	22.0708
909	genus	Anaerofilum	rs17105491	G	C	-0.193107	0.0411187	1.56819e-06	0.0211	0.0379	0.5767	22.0557
910	genus	Anaerofilum	rs356049	G	A	0.132603	0.0289802	6.55844e-06	0.0028	0.0363	0.9386	20.9365
911	genus	Anaerofilum	rs4244069	G	A	-0.146775	0.0326594	9.81202e-06	0.0146	0.0272	0.5916	20.1969
912	genus	Anaerofilum	rs4506496	G	A	0.10309	0.0212861	1.4866e-06	-0.0258	0.0199	0.1951	23.4552
913	genus	Anaerofilum	rs712981	A	C	0.10076	0.0202902	6.83115e-07	0.0175	0.0186	0.3462	24.6603
914	genus	Anaerofilum	rs79598899	C	T	0.182586	0.0357284	3.74728e-07	-0.0276	0.0434	0.5248	26.1159
915	genus	Anaerofilum	rs816292	T	C	-0.113003	0.02204	2.64038e-07	-0.0305	0.0198	0.1235	26.2877
916	genus	Anaerofilum	rs9299345	T	C	-0.1364	0.0302372	8.04309e-06	-0.028	0.0306	0.3606	20.349
917	genus	Anaerostipes	rs10502061	A	G	0.0835752	0.0192017	7.93539e-06	0.0224	0.0284	0.4297	18.9442
918	genus	Anaerostipes	rs13376554	A	T	0.197389	0.0458642	7.72059e-06	-0.0392	0.0572	0.4933	18.5224
919	genus	Anaerostipes	rs2014785	T	C	0.0515687	0.0112199	4.68061e-06	-0.0522	0.0184	0.00457804	21.125
920	genus	Anaerostipes	rs2396460	T	C	-0.0512653	0.0109555	2.91088e-06	-0.0016	0.0183	0.9312	21.8967
921	genus	Anaerostipes	rs2804244	A	G	-0.053089	0.0110983	2.04051e-06	0.0014	0.0186	0.941	22.8822
922	genus	Anaerostipes	rs3900776	G	A	-0.110013	0.0236302	2.74765e-06	0.0114	0.0553	0.8366	21.6748
923	genus	Anaerostipes	rs60983350	G	A	-0.0539901	0.0116575	4.42054e-06	-0.0169	0.0194	0.3833	21.4494
924	genus	Anaerostipes	rs62157625	T	C	0.088573	0.0185548	1.44909e-06	-0.0236	0.0278	0.3959	22.7872
925	genus	Anaerostipes	rs62215703	G	A	0.0644965	0.0136702	1.9777e-06	-0.0082	0.0218	0.707499	22.2599
926	genus	Anaerostipes	rs6474958	A	G	-0.0500065	0.0112001	6.74483e-06	-0.011	0.0196	0.5743	19.9347
927	genus	Anaerostipes	rs6726833	C	A	-0.0877497	0.0189408	3.32217e-06	-0.0132	0.034	0.698499	21.4631
928	genus	Anaerostipes	rs6854026	T	C	-0.0508482	0.0109075	3.19578e-06	0.0074	0.0182	0.682299	21.732
929	genus	Anaerostipes	rs7193624	C	T	0.0750642	0.0150723	5.35482e-07	-0.0206	0.0327	0.529	24.803
930	genus	Anaerostipes	rs7823228	G	C	-0.0621085	0.0136614	5.84203e-06	0.0167	0.0241	0.4885	20.6686
931	genus	Anaerostipes	rs78735375	A	C	-0.137429	0.0305304	5.33384e-06	-0.0742	0.0462	0.1084	20.2623
932	genus	Anaerotruncus	rs10150232	A	G	0.0567088	0.0124877	6.67667e-06	-0.0124	0.0227	0.5846	20.6222
933	genus	Anaerotruncus	rs11018566	A	G	-0.156465	0.0366032	6.13709e-06	0.0702	0.0401	0.0799595	18.2724
934	genus	Anaerotruncus	rs115414803	A	C	-0.144356	0.0317524	6.83473e-06	-0.0273	0.0374	0.4666	20.6688
935	genus	Anaerotruncus	rs12056802	C	G	0.0774194	0.0177178	6.12679e-06	-0.0294	0.0272	0.2794	19.0933
936	genus	Anaerotruncus	rs1272208	G	T	-0.0611743	0.0129831	4.27982e-06	-0.0377	0.0213	0.0768104	22.2015
937	genus	Anaerotruncus	rs1431492	C	T	-0.0654996	0.0146188	7.35565e-06	-0.0036	0.0249	0.8842	20.0749
938	genus	Anaerotruncus	rs17734739	T	C	0.0660052	0.014908	7.42772e-06	0.0204	0.0259	0.4305	19.6027
939	genus	Anaerotruncus	rs2704155	T	A	-0.106235	0.0234815	5.4183e-06	0.5894	0.5609	0.2933	20.4683
940	genus	Anaerotruncus	rs34449434	A	C	-0.0497004	0.0113402	9.85065e-06	-0.024	0.019	0.2078	19.2078
941	genus	Anaerotruncus	rs4669806	G	T	0.0576389	0.0122994	2.4206e-06	0.024	0.0219	0.2741	21.9616
942	genus	Anaerotruncus	rs6494922	A	G	0.0903106	0.0202257	6.62362e-06	-0.0271	0.0403	0.5011	19.9376
943	genus	Anaerotruncus	rs6563550	T	C	0.0877135	0.0176745	2.34517e-07	0.0299	0.0333	0.3685	24.6286
944	genus	Anaerotruncus	rs7155595	C	A	0.0539336	0.0118903	7.54982e-06	0.0128	0.0197	0.5165	20.5747
945	genus	Anaerotruncus	rs7675045	A	T	-0.0497815	0.0110573	6.91883e-06	0.0136	0.0181	0.4531	20.2691
946	genus	Anaerotruncus	rs8005030	C	T	0.0554447	0.0117854	2.28298e-06	0.0016	0.0192	0.9345	22.1324
947	genus	Anaerotruncus	rs9347879	T	C	0.050618	0.011049	4.22333e-06	-0.0012	0.0181	0.949	20.9877
948	genus	Bacteroides	rs11585893	A	G	-0.0740746	0.0147633	1.79511e-06	-0.0015	0.0212	0.9432	25.175
949	genus	Bacteroides	rs13207588	A	G	-0.059205	0.0131195	7.48504e-06	0.032	0.0231	0.1656	20.365
950	genus	Bacteroides	rs1340391	T	C	-0.0592004	0.0132244	6.7301e-06	-0.0447	0.0267	0.0938707	20.0399
951	genus	Bacteroides	rs17619981	T	G	0.0880978	0.0187002	2.68683e-06	0.0174	0.0264	0.5106	22.1941
952	genus	Bacteroides	rs2023437	T	C	-0.0782325	0.0167634	5.01824e-06	0.0048	0.0274	0.8597	21.7796
953	genus	Bacteroides	rs2366421	T	A	-0.0528153	0.0117124	7.64945e-06	0.0156	0.0238	0.5121	20.3341
954	genus	Bacteroides	rs28757219	T	A	0.0818398	0.0170319	1.2942e-06	-0.0249	0.028	0.3727	23.089
955	genus	Bacteroides	rs495004	C	G	-0.0607475	0.0129865	3.42092e-06	-0.0017	0.0217	0.9376	21.8811
956	genus	Bacteroides	rs66474973	G	T	0.0812515	0.0164479	6.80966e-07	-0.0239	0.0299	0.4247	24.4029
957	genus	Bacteroides	rs66710942	C	T	0.0488038	0.0107412	5.86259e-06	0.0292	0.0181	0.1064	20.6443
958	genus	Bacteroides	rs6795673	C	T	0.0538565	0.0105251	3.37909e-07	0.0165	0.0181	0.3595	26.1832
959	genus	Bacteroides	rs9507307	C	T	0.0604456	0.0129128	2.1271e-06	0.0192	0.021	0.3606	21.9124
960	genus	Barnesiella	rs11155559	T	C	0.0956023	0.0212961	8.91914e-06	-0.0179	0.0312	0.5662	20.1529
961	genus	Barnesiella	rs113258194	A	G	0.098992	0.0214121	7.31119e-06	-0.0388	0.0305	0.2033	21.3738
962	genus	Barnesiella	rs12909713	C	T	-0.0550716	0.0120039	4.94527e-06	-0.0188	0.0181	0.299	21.048
963	genus	Barnesiella	rs13242616	T	C	-0.0583747	0.0123176	2.29017e-06	-0.0073	0.0196	0.709	22.4594
964	genus	Barnesiella	rs199035	G	A	0.0559495	0.0119716	3.00294e-06	-0.0022	0.0182	0.9031	21.8419
965	genus	Barnesiella	rs2057922	G	C	0.0915241	0.0194623	3.82634e-06	-0.0502	0.0246	0.0414897	22.1148
966	genus	Barnesiella	rs2276875	A	G	-0.0697176	0.0139537	4.65027e-07	-0.0262	0.0209	0.2096	24.9635
967	genus	Barnesiella	rs2428166	G	A	-0.165859	0.0337309	8.50874e-07	-0.0186	0.0781	0.8118	24.178
968	genus	Barnesiella	rs28418786	C	G	-0.0791324	0.0174957	6.47627e-06	-0.0039	0.0292	0.893	20.4572
969	genus	Barnesiella	rs28479800	A	T	-0.09152	0.0210002	7.93418e-06	-0.0037	0.0293	0.8982	18.9926
970	genus	Barnesiella	rs35177866	A	G	0.0917125	0.0190133	2.94763e-06	-0.0091	0.035	0.7944	23.267
971	genus	Barnesiella	rs62251337	A	G	-0.0690763	0.0149374	4.24161e-06	-0.0035	0.0261	0.8925	21.3849
972	genus	Barnesiella	rs72684847	T	C	-0.114369	0.0253873	6.76169e-06	0.0074	0.0344	0.8292	20.2948
973	genus	Barnesiella	rs76181748	C	T	-0.0778559	0.017164	6.7766e-06	-0.0401	0.0215	0.0625	20.5753
974	genus	Barnesiella	rs77455852	T	G	-0.0891491	0.0195601	3.16354e-06	0.0329	0.0258	0.2032	20.7727
975	genus	Barnesiella	rs79795328	A	G	-0.0818645	0.0176441	4.23302e-06	0.0144	0.0261	0.581201	21.5275
976	genus	Bifidobacterium	rs10841473	G	C	-0.0624207	0.0129438	1.64522e-06	0.003	0.0215	0.8873	23.2557
977	genus	Bifidobacterium	rs12022129	G	A	0.0619356	0.0138937	7.99643e-06	-0.0049	0.0202	0.8102	19.872
978	genus	Bifidobacterium	rs182549	C	T	0.119703	0.0127294	1.27822e-20	-0.0412	0.0184	0.02503	88.43
979	genus	Bifidobacterium	rs2491158	G	A	0.0712624	0.015983	8.04716e-06	-0.0003	0.0268	0.9912	19.8794
980	genus	Bifidobacterium	rs2686790	T	C	0.070741	0.0157926	7.49893e-06	0.018	0.0256	0.482	20.0648
981	genus	Bifidobacterium	rs4567981	T	A	0.0562084	0.0117923	1.92831e-06	-0.004	0.0181	0.8255	22.7198
982	genus	Bifidobacterium	rs540489	T	G	-0.0637641	0.0138746	5.19458e-06	-0.0127	0.0238	0.5944	21.1209
983	genus	Bifidobacterium	rs55888705	A	G	0.0546319	0.0121139	6.67019e-06	-0.0193	0.0201	0.3372	20.3389
984	genus	Bifidobacterium	rs56108664	T	C	0.0729971	0.0157926	2.4402e-06	-0.0106	0.0269	0.6928	21.3651
985	genus	Bifidobacterium	rs5746486	T	C	-0.0536216	0.0120801	8.99955e-06	-0.0177	0.0185	0.339	19.7034
986	genus	Bifidobacterium	rs62181700	G	A	-0.0624643	0.0131205	2.17246e-06	0.0024	0.021	0.9091	22.6653
987	genus	Bifidobacterium	rs7322849	T	C	0.112428	0.0201813	1.08368e-08	0.0108	0.0315	0.7312	31.0353
988	genus	Bifidobacterium	rs73797465	T	G	-0.0953566	0.0209237	4.38162e-06	-0.0252	0.0285	0.3761	20.7695
989	genus	Bifidobacterium	rs75344046	C	T	0.232354	0.0505979	4.86354e-06	-0.0106	0.0427	0.804	21.088
990	genus	Bifidobacterium	rs76671854	C	G	-0.0846055	0.0184003	3.9567e-06	0.0098	0.0275	0.7201	21.142
991	genus	Bifidobacterium	rs857444	C	T	0.0558234	0.0121219	3.57097e-06	0.0031	0.0187	0.8687	21.2075
992	genus	Bilophila	rs11069458	T	C	-0.0680947	0.015503	7.71547e-06	0.0199	0.0233	0.3935	19.2928
993	genus	Bilophila	rs116261629	G	C	0.128112	0.0261358	8.62329e-07	-0.0321	0.031	0.3002	24.0275
994	genus	Bilophila	rs1241171	G	A	-0.0692654	0.0150148	4.24037e-06	-0.0211	0.0257	0.4103	21.281
995	genus	Bilophila	rs1571225	C	T	0.0826826	0.0170621	1.12289e-06	0.014	0.0243	0.5637	23.4834
996	genus	Bilophila	rs1917709	A	T	0.118509	0.026742	7.36957e-06	0.0872	0.0528	0.0984691	19.639
997	genus	Bilophila	rs1969927	G	A	0.0564589	0.0126935	9.0722e-06	0.0138	0.0192	0.4708	19.7835
998	genus	Bilophila	rs2713349	A	T	0.0617228	0.0140174	8.63249e-06	0.0075	0.0199	0.705601	19.389
999	genus	Bilophila	rs2728491	G	T	-0.0627416	0.0139456	6.33255e-06	-0.0423	0.0212	0.0461998	20.2411
1000	genus	Bilophila	rs3827020	C	T	0.0766479	0.0160642	1.78875e-06	0.0234	0.0227	0.3027	22.7657
1001	genus	Bilophila	rs4798126	G	A	0.073288	0.016799	7.14662e-06	0.0144	0.0226	0.525	19.0327
1002	genus	Bilophila	rs542415	T	C	-0.0613623	0.0133436	4.70948e-06	-0.0096	0.0185	0.6022	21.1474
1003	genus	Bilophila	rs60178956	G	A	-0.0624818	0.0141485	8.05619e-06	0.012	0.0217	0.5784	19.5023
1004	genus	Bilophila	rs6793291	C	A	0.112729	0.0241633	3.1132e-06	0.0871	0.0413	0.0348097	21.765
1005	genus	Bilophila	rs72676854	T	C	0.123209	0.026882	5.62268e-06	-0.0249	0.0412	0.5446	21.0067
1006	genus	Bilophila	rs7802841	C	A	0.0670097	0.0137701	1.76952e-06	-0.0093	0.0196	0.6353	23.6812
1007	genus	Bilophila	rs8013541	A	T	-0.0571991	0.0125673	5.47538e-06	-0.0107	0.0182	0.5554	20.7155
1008	genus	Bilophila	rs9899990	A	G	-0.102702	0.0233878	9.06691e-06	0.0142	0.0328	0.664599	19.2833
1009	genus	Blautia	rs11149971	C	T	0.117605	0.02339	1.03934e-06	-0.0006	0.0394	0.9878	25.2808
1010	genus	Blautia	rs113271346	C	T	0.0782682	0.0172116	6.85386e-06	-0.0423	0.0327	0.1953	20.6788
1011	genus	Blautia	rs115043014	G	A	-0.206605	0.043992	5.186e-06	-0.0683	0.0719	0.3426	22.0565
1012	genus	Blautia	rs117001700	T	C	0.196414	0.0441122	8.83912e-06	-0.0974	0.0767	0.204	19.8257
1013	genus	Blautia	rs12453000	C	T	0.0625335	0.0129987	1.26117e-06	0.0085	0.0267	0.751201	23.1432
1014	genus	Blautia	rs16892041	T	C	-0.0622605	0.0141804	8.82028e-06	-0.0166	0.0221	0.4515	19.2774
1015	genus	Blautia	rs2788271	T	G	-0.0575596	0.0133492	7.16388e-06	0.0319	0.0239	0.1826	18.5921
1016	genus	Blautia	rs3005511	A	G	0.0501085	0.0110768	6.18905e-06	-0.0031	0.0198	0.8763	20.4643
1017	genus	Blautia	rs4926264	T	C	0.0826207	0.0178239	5.10293e-06	-0.0028	0.0293	0.9233	21.4868
1018	genus	Blautia	rs67794373	C	T	0.0601709	0.0123443	1.00003e-06	0.0134	0.0215	0.5347	23.7597
1019	genus	Blautia	rs682885	A	G	-0.0493376	0.0107359	4.4908e-06	-0.0161	0.0194	0.4053	21.1194
1020	genus	Blautia	rs72973581	A	G	0.125169	0.0265408	1.73934e-06	0.0279	0.0388	0.4717	22.2416
1021	genus	Blautia	rs7860714	A	G	-0.0502178	0.0109853	4.09147e-06	-0.003	0.019	0.8756	20.8975
1022	genus	Butyricicoccus	rs10084203	A	G	0.0549699	0.0123563	8.58646e-06	-0.0116	0.0272	0.668499	19.7913
1023	genus	Butyricicoccus	rs12034718	A	G	0.0701199	0.0158213	9.57686e-06	-0.019	0.0217	0.3817	19.6424
1024	genus	Butyricicoccus	rs12585793	T	C	-0.262206	0.0564729	5.79191e-06	-0.076	0.0549	0.1664	21.5579
1025	genus	Butyricicoccus	rs2017189	G	T	-0.0506956	0.011024	3.87256e-06	0.0111	0.0181	0.540201	21.1476
1026	genus	Butyricicoccus	rs4962426	G	T	0.0614216	0.0135979	7.3849e-06	0.005	0.0228	0.8256	20.4032
1027	genus	Butyricicoccus	rs56221232	T	C	0.0828027	0.0167401	7.6194e-07	-0.0191	0.0301	0.5252	24.4667
1028	genus	Butyricicoccus	rs62478070	T	G	0.224039	0.0494959	5.9377e-06	0.0076	0.0578	0.8947	20.4885
1029	genus	Butyricicoccus	rs7322368	T	C	0.0815733	0.0183167	5.5178e-06	-0.0288	0.0316	0.3627	19.8337
1030	genus	Butyricicoccus	rs75238760	T	A	0.0619423	0.0139942	6.797e-06	-0.0105	0.0269	0.697301	19.592
1031	genus	Butyricimonas	rs11228830	A	G	0.135265	0.0298411	6.55162e-06	0.0115	0.0333	0.7289	20.5466
1032	genus	Butyricimonas	rs113054641	G	A	-0.144881	0.0274574	1.73694e-07	-0.0078	0.0439	0.8591	27.8423
1033	genus	Butyricimonas	rs12304031	G	A	-0.086278	0.0196846	6.70067e-06	-0.0283	0.0278	0.3095	19.2108
1034	genus	Butyricimonas	rs12458763	A	C	0.122037	0.0269587	6.36646e-06	-0.0423	0.0442	0.3387	20.492
1035	genus	Butyricimonas	rs1862649	G	A	0.113124	0.0248176	4.76256e-06	0.0522	0.0358	0.1454	20.7773
1036	genus	Butyricimonas	rs2114713	G	T	0.062721	0.0138998	6.87713e-06	0.0145	0.0182	0.424	20.3615
1037	genus	Butyricimonas	rs2642760	G	C	0.0713357	0.0145396	8.5808e-07	0.0074	0.0196	0.7069	24.0719
1038	genus	Butyricimonas	rs270727	G	C	-0.0694173	0.0150795	5.38157e-06	-0.0072	0.0194	0.7122	21.1913
1039	genus	Butyricimonas	rs326049	C	G	0.0759694	0.0167617	8.1865e-06	-0.0201	0.0205	0.3282	20.5418
1040	genus	Butyricimonas	rs62130338	G	A	-0.0732608	0.0158324	3.8981e-06	0.0097	0.0191	0.6124	21.4117
1041	genus	Butyricimonas	rs62390301	T	C	-0.0872983	0.0174893	7.41905e-07	0.0146	0.0226	0.5194	24.9154
1042	genus	Butyricimonas	rs7083431	A	C	0.0703539	0.0144439	8.8546e-07	0.0097	0.0203	0.6351	23.7252
1043	genus	Butyricimonas	rs71428626	G	T	-0.133188	0.0289905	4.80413e-06	-0.1389	0.0512	0.00669206	21.1067
1044	genus	Butyricimonas	rs72814525	A	G	0.0664154	0.0149766	8.24599e-06	-0.0362	0.0213	0.0881394	19.6657
1045	genus	Butyricimonas	rs782080	T	A	0.0653488	0.0137973	2.23398e-06	0.0295	0.0183	0.1059	22.4328
1046	genus	Butyricimonas	rs78453362	A	G	-0.14948	0.0327073	4.0581e-06	-0.0017	0.0575	0.9768	20.8871
1047	genus	Butyricimonas	rs9657374	C	T	0.0680719	0.0148172	4.50359e-06	-0.0168	0.0198	0.3943	21.1058
1048	genus	Butyrivibrio	rs1007475	G	T	0.118065	0.0261271	7.92312e-06	-0.0263	0.0203	0.194	20.4204
1049	genus	Butyrivibrio	rs11761679	T	C	0.154775	0.0321539	2.20231e-06	0.0078	0.0263	0.768	23.1705
1050	genus	Butyrivibrio	rs142855850	A	G	0.205013	0.0457138	6.85543e-06	-0.0098	0.0305	0.7489	20.1127
1051	genus	Butyrivibrio	rs16934069	T	C	-0.133784	0.0299444	8.8591e-06	0.0177	0.024	0.4614	19.9609
1052	genus	Butyrivibrio	rs16941336	C	T	0.127488	0.0267936	1.53182e-06	-0.018	0.0215	0.4034	22.6398
1053	genus	Butyrivibrio	rs17163238	G	A	0.140987	0.0309117	5.51196e-06	-0.0145	0.0229	0.5269	20.8023
1054	genus	Butyrivibrio	rs4537857	T	C	-0.12459	0.0260992	1.80192e-06	0.0135	0.0191	0.4782	22.7882
1055	genus	Butyrivibrio	rs486484	A	G	-0.108349	0.0240008	6.61084e-06	-0.001	0.0184	0.9555	20.3796
1056	genus	Butyrivibrio	rs4928024	A	G	-0.17471	0.0389333	8.18641e-06	0.0587	0.0231	0.0109901	20.137
1057	genus	Butyrivibrio	rs72723662	C	T	0.224078	0.0449336	7.86241e-07	0.0079	0.0266	0.7666	24.8689
1058	genus	Butyrivibrio	rs7412979	C	G	0.186779	0.0389112	1.70567e-06	-0.0024	0.033	0.9411	23.0412
1059	genus	Butyrivibrio	rs74622183	A	G	-0.201027	0.0428204	2.45748e-06	-0.0347	0.0316	0.2726	22.0398
1060	genus	Butyrivibrio	rs77356209	T	C	0.216874	0.0483299	6.6643e-06	-0.0183	0.0433	0.671901	20.1365
1061	genus	Butyrivibrio	rs7752361	A	G	-0.11923	0.0239975	7.69113e-07	-0.0026	0.018	0.8855	24.6855
1062	genus	Butyrivibrio	rs7763512	G	A	0.119846	0.0253367	3.10655e-06	0.0187	0.0183	0.3073	22.374
1063	genus	Butyrivibrio	rs9349693	A	G	0.117973	0.0259861	5.54958e-06	-0.0139	0.0199	0.4838	20.6102
1064	genus	Candidatus Soleaferrea	rs10090365	A	G	-0.0834413	0.0180989	4.17309e-06	0.0053	0.018	0.769699	21.2549
1065	genus	Candidatus Soleaferrea	rs10108780	A	G	-0.092834	0.0199807	3.64079e-06	-0.006	0.0212	0.778501	21.5871
1066	genus	Candidatus Soleaferrea	rs10809135	T	C	0.0834858	0.0182426	5.47174e-06	0.0255	0.0184	0.1668	20.9435
1067	genus	Candidatus Soleaferrea	rs11153159	G	C	-0.12805	0.0285446	4.41523e-06	-0.0012	0.0258	0.9622	20.1238
1068	genus	Candidatus Soleaferrea	rs12500231	A	T	0.0813853	0.0182696	7.67641e-06	-0.0001	0.0182	0.9976	19.8443
1069	genus	Candidatus Soleaferrea	rs2193878	T	A	0.228255	0.0509241	9.45546e-06	0.0448	0.0571	0.4322	20.0906
1070	genus	Candidatus Soleaferrea	rs36155147	C	T	0.104966	0.0240995	5.41138e-06	-0.0284	0.0196	0.1471	18.9706
1071	genus	Candidatus Soleaferrea	rs386526	C	G	0.0818459	0.0180086	8.33076e-06	-0.0004	0.0178	0.9819	20.6554
1072	genus	Candidatus Soleaferrea	rs4294381	T	C	0.112197	0.023186	1.3685e-06	0.0401	0.0247	0.1045	23.4157
1073	genus	Candidatus Soleaferrea	rs4678258	T	C	0.0986136	0.0215646	5.53183e-06	-0.0013	0.0213	0.9527	20.9117
1074	genus	Candidatus Soleaferrea	rs6489992	A	G	-0.0840437	0.0187031	7.88786e-06	0.0316	0.0187	0.0900098	20.1923
1075	genus	Candidatus Soleaferrea	rs6494306	A	G	-0.0969304	0.0214221	5.80051e-06	-0.0057	0.0193	0.7662	20.4737
1076	genus	Candidatus Soleaferrea	rs6881988	G	C	-0.0819131	0.018185	9.22889e-06	0.013	0.0182	0.4752	20.2898
1077	genus	Candidatus Soleaferrea	rs7400877	T	C	-0.0951085	0.0212799	9.29448e-06	0.0086	0.022	0.6947	19.9756
1078	genus	Candidatus Soleaferrea	rs830149	C	G	0.184647	0.0397237	9.58382e-06	-0.0398	0.0379	0.293	21.6064
1079	genus	Candidatus Soleaferrea	rs9973954	A	G	0.0892075	0.0195401	5.94796e-06	0.0249	0.0189	0.1872	20.8424
1080	genus	Catenibacterium	rs12404911	C	T	0.140717	0.0304142	2.79891e-06	0.0138	0.0234	0.553701	21.4063
1081	genus	Catenibacterium	rs212393	G	A	-0.135254	0.0286209	3.62489e-06	-0.0099	0.0223	0.6582	22.3323
1082	genus	Catenibacterium	rs73128290	A	G	0.129726	0.0284563	4.29372e-06	-0.0103	0.0197	0.5997	20.7826
1083	genus	Catenibacterium	rs7742829	C	T	0.11411	0.0251099	5.60729e-06	0.0045	0.0183	0.8053	20.6518
1084	genus	Christensenellaceae R7 group	rs10461257	A	G	-0.0551969	0.0122069	6.50746e-06	0.0097	0.0192	0.612999	20.4464
1085	genus	Christensenellaceae R7 group	rs17081797	A	G	-0.0904325	0.0204253	3.34031e-06	0.0545	0.0364	0.1336	19.6025
1086	genus	Christensenellaceae R7 group	rs62132810	A	G	-0.0828853	0.0179623	5.66711e-06	-0.0054	0.026	0.836	21.2928
1087	genus	Christensenellaceae R7 group	rs62190261	A	C	0.0958394	0.0214723	8.74023e-06	0.0028	0.0324	0.9312	19.922
1088	genus	Christensenellaceae R7 group	rs62467127	C	T	0.114108	0.0251983	3.25362e-06	-0.0072	0.0581	0.9013	20.5066
1089	genus	Christensenellaceae R7 group	rs73952017	C	T	-0.0862164	0.0194354	8.45769e-06	0.0173	0.0298	0.561	19.6786
1090	genus	Christensenellaceae R7 group	rs78521377	C	T	0.124992	0.0274797	5.60674e-06	0.0182	0.0531	0.7312	20.689
1091	genus	Christensenellaceae R7 group	rs79150079	C	A	0.121547	0.0270977	9.41804e-06	-0.0104	0.0361	0.7722	20.1196
1092	genus	Christensenellaceae R7 group	rs892686	A	G	0.0514099	0.011136	3.96861e-06	0.0014	0.0181	0.9368	21.3126
1093	genus	Christensenellaceae R7 group	rs999354	T	A	0.0580248	0.0117185	7.00695e-07	-0.0181	0.0186	0.3313	24.5178
1094	genus	Clostridium sensu stricto1	rs11264403	G	A	-0.139062	0.0334454	7.75544e-06	-0.0002	0.034	0.9942	17.2878
1095	genus	Clostridium sensu stricto1	rs115807074	A	G	-0.22736	0.0492575	4.31688e-06	0.0202	0.0889	0.8206	21.305
1096	genus	Clostridium sensu stricto1	rs11586026	A	T	0.110967	0.0250498	8.84988e-06	-0.045	0.0505	0.3729	19.6236
1097	genus	Clostridium sensu stricto1	rs116847295	C	T	0.110021	0.0246032	4.58118e-06	-0.0379	0.027	0.1594	19.9974
1098	genus	Clostridium sensu stricto1	rs12341505	G	A	0.0810718	0.0180121	4.82174e-06	-0.0328	0.0309	0.2889	20.2586
1099	genus	Clostridium sensu stricto1	rs12490337	C	G	-0.0616879	0.0137581	7.49465e-06	0.0043	0.0226	0.8478	20.104
1100	genus	Clostridium sensu stricto1	rs2795528	G	A	-0.184315	0.0392204	2.7204e-06	0.0494	0.0395	0.2111	22.0849
1101	genus	Clostridium sensu stricto1	rs2817172	C	T	0.058139	0.0124492	2.76655e-06	0.0153	0.0185	0.4077	21.8097
1102	genus	Clostridium sensu stricto1	rs550843	T	C	-0.0783246	0.0169209	2.05071e-06	0.0076	0.0201	0.7051	21.4263
1103	genus	Collinsella	rs10890671	T	C	-0.0537401	0.0118848	6.52136e-06	-0.0098	0.0182	0.5887	20.4461
1104	genus	Collinsella	rs11597285	G	T	-0.0537947	0.0120548	9.37615e-06	-0.0159	0.0184	0.388	19.9138
1105	genus	Collinsella	rs12921100	A	T	0.0563759	0.0127019	8.2257e-06	-0.0032	0.0203	0.8731	19.6992
1106	genus	Collinsella	rs1496626	T	C	-0.0722307	0.01616	6.78175e-06	-0.0385	0.0264	0.146	19.9783
1107	genus	Collinsella	rs149807560	C	A	-0.104264	0.0235841	7.0987e-06	0.0116	0.0356	0.745901	19.5448
1108	genus	Collinsella	rs2103510	G	A	0.0786551	0.0168217	2.42474e-06	-0.0118	0.0281	0.6732	21.8633
1109	genus	Collinsella	rs2671662	C	G	-0.0567751	0.011945	2.2204e-06	-0.014	0.0182	0.4418	22.5914
1110	genus	Collinsella	rs59414781	C	G	0.0668866	0.0149773	9.14723e-06	-0.0472	0.0267	0.0764592	19.944
1111	genus	Collinsella	rs62448871	C	A	-0.0540309	0.0120324	6.78253e-06	0.0049	0.0183	0.7899	20.1641
1112	genus	Collinsella	rs73052258	G	A	0.0930178	0.0202658	1.7158e-06	0.0273	0.0337	0.4179	21.067
1113	genus	Collinsella	rs75672793	A	G	-0.108908	0.0240522	6.13549e-06	-0.0769	0.0434	0.0764892	20.5027
1114	genus	Collinsella	rs9541268	C	A	0.09597	0.0197312	8.79419e-07	-0.0201	0.0318	0.5282	23.6572
1115	genus	Coprobacter	rs11532348	C	T	-0.103931	0.0226826	5.71184e-06	0.025	0.0255	0.3276	20.9942
1116	genus	Coprobacter	rs12684609	T	C	0.100827	0.0220366	6.10177e-06	0.0163	0.0227	0.4724	20.9345
1117	genus	Coprobacter	rs12996055	A	C	0.0921817	0.0209405	8.07639e-06	0.0295	0.0205	0.1504	19.3783
1118	genus	Coprobacter	rs143662916	C	T	0.253264	0.0540141	3.07252e-06	0.0404	0.0536	0.450199	21.9853
1119	genus	Coprobacter	rs189356	G	A	0.0781125	0.0171916	6.26291e-06	0.0186	0.0183	0.3095	20.6446
1120	genus	Coprobacter	rs213863	C	T	-0.0887412	0.0188377	2.34883e-06	0.0034	0.0188	0.8548	22.1918
1121	genus	Coprobacter	rs305411	A	G	0.129218	0.0264518	1.00906e-06	0.0112	0.03	0.709099	23.8638
1122	genus	Coprobacter	rs3828477	G	T	-0.091218	0.019569	2.88974e-06	-0.0224	0.0189	0.2378	21.7281
1123	genus	Coprobacter	rs5011652	G	C	0.0899597	0.020001	5.5105e-06	0.0095	0.0203	0.641	20.2299
1124	genus	Coprobacter	rs55672356	T	A	-0.193354	0.0413815	2.7369e-06	0.0326	0.0519	0.5301	21.8321
1125	genus	Coprobacter	rs72821405	T	C	-0.147365	0.0319978	4.7576e-06	0.0373	0.032	0.2442	21.2105
1126	genus	Coprobacter	rs74919520	G	A	0.125703	0.0276296	5.76326e-06	-0.0249	0.0291	0.3923	20.6987
1127	genus	Coprobacter	rs76001613	C	G	0.21591	0.0493019	9.12599e-06	-0.0103	0.0365	0.778001	19.1788
1128	genus	Coprococcus1	rs1010560	C	A	0.0580232	0.0122722	1.95915e-06	0.0113	0.0205	0.582101	22.3544
1129	genus	Coprococcus1	rs12794898	G	T	0.0903299	0.0197212	4.91531e-06	-0.0396	0.0273	0.1461	20.9795
1130	genus	Coprococcus1	rs12886051	G	C	-0.0521782	0.0118051	8.00779e-06	0.0035	0.0198	0.8597	19.5363
1131	genus	Coprococcus1	rs1519491	T	C	0.0499197	0.0113558	8.95283e-06	-0.0108	0.0186	0.5598	19.3246
1132	genus	Coprococcus1	rs1576241	A	G	-0.0510343	0.0109535	3.32862e-06	-0.0333	0.0186	0.0741208	21.7082
1133	genus	Coprococcus1	rs1762123	C	T	-0.0891532	0.0198554	8.01468e-06	-0.041	0.0297	0.1674	20.1612
1134	genus	Coprococcus1	rs2907920	A	G	0.0561173	0.0126824	7.65327e-06	0.0054	0.0201	0.788199	19.5791
1135	genus	Coprococcus1	rs4277593	G	A	-0.0585649	0.0109914	1.13969e-07	0.0185	0.0184	0.3143	28.3904
1136	genus	Coprococcus1	rs56405618	A	G	-0.08963	0.0186508	1.57195e-06	0.0636	0.0283	0.0245901	23.0946
1137	genus	Coprococcus1	rs73031725	T	C	0.167591	0.0355224	1.97917e-06	-0.0436	0.0522	0.4028	22.2586
1138	genus	Coprococcus1	rs73167075	T	C	0.0573137	0.0127573	8.56864e-06	0.0215	0.0222	0.3338	20.1836
1139	genus	Coprococcus1	rs74101919	T	C	-0.0718989	0.0144651	1.03291e-06	-0.0006	0.0291	0.9826	24.7059
1140	genus	Coprococcus1	rs7784490	C	G	-0.0518543	0.0113136	4.55233e-06	-0.0019	0.0192	0.9227	21.0072
1141	genus	Coprococcus1	rs946513	C	T	0.205899	0.0460018	8.61855e-06	0.0089	0.0439	0.8402	20.0336
1142	genus	Coprococcus2	rs10070053	A	G	0.0594312	0.0135375	7.64883e-06	0.0132	0.0183	0.4722	19.273
1143	genus	Coprococcus2	rs10121347	C	G	0.0925805	0.0219459	8.31427e-06	0.0052	0.0282	0.8545	17.7965
1144	genus	Coprococcus2	rs12634070	T	C	0.0736486	0.0164921	9.95104e-06	0.0252	0.0207	0.224	19.9423
1145	genus	Coprococcus2	rs1958519	T	A	0.0665288	0.0138558	1.57692e-06	0.0215	0.0182	0.2383	23.0545
1146	genus	Coprococcus2	rs2482516	C	T	0.0754415	0.0164619	4.72333e-06	-0.0103	0.0218	0.635199	21.0021
1147	genus	Coprococcus2	rs35890118	A	G	-0.066536	0.0147661	8.25962e-06	-0.0193	0.0208	0.3523	20.304
1148	genus	Coprococcus2	rs59936925	A	T	0.117085	0.0233995	9.37545e-07	0.0127	0.0287	0.6579	25.0376
1149	genus	Coprococcus2	rs61823518	A	C	-0.0955381	0.0215724	6.68258e-06	-0.0276	0.0295	0.351	19.6135
1150	genus	Coprococcus2	rs6677933	C	T	-0.0804405	0.0164216	1.18501e-06	0.006	0.0256	0.8151	23.9948
1151	genus	Coprococcus2	rs72680320	T	C	-0.0649382	0.013919	2.27115e-06	0.0019	0.0192	0.9231	21.7663
1152	genus	Coprococcus2	rs9426473	A	G	0.0727361	0.0161662	6.30687e-06	-0.0206	0.0206	0.3176	20.2435
1153	genus	Coprococcus3	rs10810043	A	G	0.0515518	0.0115923	9.27424e-06	-0.0229	0.0192	0.2328	19.7764
1154	genus	Coprococcus3	rs11077359	T	C	-0.0645443	0.0148833	9.63598e-06	-0.0322	0.0244	0.1863	18.8069
1155	genus	Coprococcus3	rs11080344	C	T	0.0516921	0.0113054	4.78692e-06	0.0381	0.0182	0.0357396	20.9062
1156	genus	Coprococcus3	rs13247359	G	A	0.051211	0.0113031	7.32611e-06	-0.0279	0.0182	0.1256	20.5273
1157	genus	Coprococcus3	rs13394391	C	T	-0.0709302	0.0150918	2.20317e-06	0.0128	0.0251	0.609799	22.0892
1158	genus	Coprococcus3	rs178271	T	C	0.145257	0.0294239	7.81088e-07	0.1503	0.0722	0.0374404	24.371
1159	genus	Coprococcus3	rs4575475	G	A	0.0619514	0.0137787	7.04284e-06	-0.012	0.0215	0.5781	20.2155
1160	genus	Coprococcus3	rs62481985	G	C	-0.0582385	0.0115052	4.1756e-07	0.0089	0.0183	0.6261	25.623
1161	genus	Coprococcus3	rs7521171	G	A	-0.0596434	0.0129279	4.32242e-06	0.0139	0.0195	0.475501	21.2849
1162	genus	Coprococcus3	rs8100692	T	C	0.0577411	0.0113476	4.16459e-07	-0.0103	0.0181	0.569	25.8918
1163	genus	Defluviitaleaceae UCG 011	rs112893842	T	C	0.11381	0.0232806	1.44535e-06	0.0249	0.032	0.4363	23.8988
1164	genus	Defluviitaleaceae UCG 011	rs1582238	T	C	0.0805036	0.0167257	1.56775e-06	-0.0157	0.0189	0.406	23.1667
1165	genus	Defluviitaleaceae UCG 011	rs28696126	A	T	-0.106503	0.0238473	6.62806e-06	-0.0219	0.0269	0.4159	19.9455
1166	genus	Defluviitaleaceae UCG 011	rs2892880	G	A	0.0817755	0.0181686	6.82881e-06	-0.007	0.0207	0.734	20.2582
1167	genus	Defluviitaleaceae UCG 011	rs4344384	G	T	0.0715978	0.0156309	4.83238e-06	-0.0011	0.0181	0.9494	20.9812
1168	genus	Defluviitaleaceae UCG 011	rs4677103	A	G	0.0977912	0.0197263	9.59557e-07	-0.0445	0.0239	0.0627495	24.5758
1169	genus	Defluviitaleaceae UCG 011	rs55658617	T	C	0.174369	0.0362226	2.15292e-06	0.0188	0.0502	0.7086	23.1728
1170	genus	Defluviitaleaceae UCG 011	rs72731813	C	T	-0.147383	0.0293796	4.33116e-07	0.0087	0.0426	0.8379	25.1653
1171	genus	Defluviitaleaceae UCG 011	rs9608282	T	G	0.142939	0.0299793	2.52045e-06	-0.0023	0.0501	0.9639	22.7332
1172	genus	Defluviitaleaceae UCG 011	rs9725395	A	G	-0.13834	0.029554	3.51921e-06	-0.0125	0.0285	0.662	21.9109
1173	genus	Desulfovibrio	rs11160353	T	A	-0.0691756	0.0147285	2.70303e-06	0.0093	0.0184	0.6142	22.0591
1174	genus	Desulfovibrio	rs12031543	T	C	-0.127185	0.0281887	6.54764e-06	-0.0059	0.0264	0.8228	20.3573
1175	genus	Desulfovibrio	rs1294544	A	C	0.0688782	0.0153635	7.77587e-06	-0.0071	0.0199	0.723199	20.0995
1176	genus	Desulfovibrio	rs13066142	G	A	0.119141	0.0250891	3.78665e-06	-0.05	0.0315	0.1125	22.5502
1177	genus	Desulfovibrio	rs16863365	A	G	0.109402	0.0226964	1.7945e-06	0.0327	0.0435	0.452	23.2349
1178	genus	Desulfovibrio	rs2032031	A	G	-0.0654931	0.0148681	9.14277e-06	0.004	0.0181	0.8233	19.4035
1179	genus	Desulfovibrio	rs2590913	G	A	0.154496	0.0339396	6.65421e-06	-0.0114	0.0416	0.7845	20.7213
1180	genus	Desulfovibrio	rs2853179	C	T	0.0811971	0.0174234	2.42439e-06	0.0027	0.0216	0.8993	21.7177
1181	genus	Desulfovibrio	rs4797774	G	A	0.212582	0.0470044	5.64315e-06	-0.0106	0.0455	0.8162	20.4538
1182	genus	Desulfovibrio	rs6580353	T	C	0.0770979	0.0169735	4.93857e-06	-0.0577	0.0228	0.0112401	20.632
1183	genus	Desulfovibrio	rs72647089	T	G	-0.106594	0.0239337	8.29763e-06	0.0012	0.0333	0.9706	19.8358
1184	genus	Desulfovibrio	rs7729080	C	A	-0.070287	0.0157691	9.95869e-06	-0.0432	0.0199	0.0299399	19.8671
1185	genus	Dialister	rs10138457	T	C	-0.113054	0.0261933	7.88122e-06	-0.0098	0.0312	0.753401	18.6291
1186	genus	Dialister	rs10938938	G	A	-0.0773514	0.0170915	7.37063e-06	0.0311	0.0249	0.2114	20.4822
1187	genus	Dialister	rs11071887	T	C	0.0662403	0.0146315	5.91407e-06	-0.0061	0.0194	0.752101	20.4959
1188	genus	Dialister	rs11166701	G	A	-0.0655301	0.013186	5.50746e-07	-0.01	0.0181	0.580801	24.6976
1189	genus	Dialister	rs2314294	T	C	0.0865932	0.0193719	8.07899e-06	-0.0497	0.0265	0.0603004	19.9813
1190	genus	Dialister	rs2435610	A	C	0.0647131	0.0143314	5.93269e-06	0.0068	0.0209	0.745	20.3895
1191	genus	Dialister	rs4747450	C	A	0.0668509	0.0147685	5.83729e-06	-0.0057	0.0216	0.791199	20.4899
1192	genus	Dialister	rs4753063	G	A	-0.0596297	0.0130052	4.85684e-06	0.0275	0.0181	0.1295	21.0229
1193	genus	Dialister	rs517089	T	A	0.076227	0.0170411	5.13634e-06	-0.0283	0.0241	0.2401	20.0089
1194	genus	Dialister	rs75416973	A	G	0.0727223	0.016451	9.46091e-06	0.0188	0.0219	0.3915	19.5412
1195	genus	Dialister	rs764177	C	A	-0.0601454	0.0135366	9.60772e-06	0.0268	0.0188	0.1532	19.7418
1196	genus	Dialister	rs76680460	G	A	-0.161296	0.0364332	8.19213e-06	0.0391	0.0456	0.3912	19.5999
1197	genus	Dorea	rs11150408	T	G	0.0488254	0.0109063	7.05777e-06	0.0267	0.0181	0.1412	20.0417
1198	genus	Dorea	rs12216169	T	A	0.0881722	0.0193683	5.33123e-06	0.0253	0.0285	0.3742	20.7243
1199	genus	Dorea	rs12537781	T	C	-0.055544	0.0125223	9.15137e-06	-0.0077	0.0213	0.7181	19.6746
1200	genus	Dorea	rs13279148	G	A	0.0715309	0.0150878	2.25283e-06	-0.0292	0.0292	0.316	22.477
1201	genus	Dorea	rs1899291	C	T	0.0697217	0.0150285	4.56686e-06	0.0078	0.0247	0.753401	21.5232
1202	genus	Dorea	rs3005511	A	G	0.0516127	0.0112852	5.28702e-06	-0.0031	0.0198	0.8763	20.9166
1203	genus	Dorea	rs345219	T	G	-0.0497368	0.0112621	8.8006e-06	-0.0143	0.0183	0.4338	19.5038
1204	genus	Dorea	rs3752849	G	A	0.163846	0.036608	7.68057e-06	0.0129	0.0413	0.755099	20.0318
1205	genus	Dorea	rs4793307	C	T	0.0574165	0.0122472	4.0069e-06	0.0226	0.0213	0.2887	21.9787
1206	genus	Dorea	rs62503162	A	G	-0.0974091	0.0194379	7.46605e-07	-0.0432	0.0451	0.3388	25.1131
1207	genus	Dorea	rs62583469	T	A	-0.0634136	0.0142227	5.77508e-06	0.0142	0.0264	0.5918	19.8793
1208	genus	Dorea	rs73729431	C	T	-0.13745	0.0299983	3.1674e-06	0.0479	0.0636	0.4507	20.9941
1209	genus	Eggerthella	rs112205261	T	C	-0.188618	0.0403613	3.34648e-06	0.0107	0.0329	0.7456	21.8391
1210	genus	Eggerthella	rs13070736	A	C	-0.121331	0.0272024	7.61915e-06	0.0607	0.0244	0.01278	19.8944
1211	genus	Eggerthella	rs1784446	G	A	0.0907728	0.0198096	5.23136e-06	-0.0279	0.0179	0.1199	20.9972
1212	genus	Eggerthella	rs2223081	G	A	0.102572	0.0221108	3.88889e-06	0.0194	0.0202	0.3347	21.5203
1213	genus	Eggerthella	rs2240838	A	G	0.0980582	0.0197653	7.36205e-07	0.0161	0.0182	0.3774	24.6128
1214	genus	Eggerthella	rs3851328	T	G	-0.107774	0.0236527	4.17589e-06	0.0262	0.0218	0.2287	20.762
1215	genus	Eggerthella	rs4985746	G	A	0.110522	0.0247653	5.71461e-06	-0.0092	0.0305	0.763901	19.9165
1216	genus	Eggerthella	rs6430926	C	T	0.0879736	0.0197127	8.37122e-06	-0.018	0.0182	0.3228	19.9164
1217	genus	Eggerthella	rs67490567	T	C	0.108495	0.0245457	8.94216e-06	0.0366	0.0209	0.08036	19.5374
1218	genus	Eggerthella	rs76663501	C	T	0.175349	0.0378576	4.82574e-06	-0.0703	0.0404	0.0820503	21.4537
1219	genus	Eisenbergiella	rs11027642	C	T	0.129006	0.0284844	4.91871e-06	0.0116	0.0258	0.6513	20.5118
1220	genus	Eisenbergiella	rs11079158	T	C	0.100627	0.022546	7.34849e-06	0.0102	0.022	0.6421	19.9199
1221	genus	Eisenbergiella	rs11938607	T	C	0.0978125	0.0216636	8.2182e-06	0.0218	0.0206	0.2905	20.3859
1222	genus	Eisenbergiella	rs12257723	A	C	-0.0952742	0.0211569	8.85121e-06	0.0168	0.0193	0.3845	20.279
1223	genus	Eisenbergiella	rs12278566	T	A	-0.121065	0.0251658	1.65001e-06	0.0094	0.0205	0.6453	23.1427
1224	genus	Eisenbergiella	rs12710729	C	A	0.0893384	0.0199069	9.8441e-06	-0.0269	0.0193	0.1632	20.1404
1225	genus	Eisenbergiella	rs13258851	A	G	0.137001	0.0302124	7.74648e-06	0.029	0.026	0.2645	20.5626
1226	genus	Eisenbergiella	rs1508033	A	C	0.091546	0.0195787	3.22889e-06	0.0157	0.0196	0.4243	21.8632
1227	genus	Eisenbergiella	rs1553971	T	G	0.120965	0.0263054	5.26837e-06	0.013	0.0217	0.550201	21.1459
1228	genus	Eisenbergiella	rs2683098	C	T	0.107319	0.022515	2.2375e-06	-0.0264	0.022	0.2303	22.72
1229	genus	Eisenbergiella	rs3812426	G	A	0.106447	0.0224159	2.71687e-06	-0.0024	0.0249	0.9243	22.5505
1230	genus	Eisenbergiella	rs4462860	G	A	0.0939071	0.0201104	4.16221e-06	0.0093	0.0185	0.6176	21.8049
1231	genus	Enterorhabdus	rs10098492	T	C	0.132323	0.0293688	6.40572e-06	-0.0689	0.039	0.0771294	20.3001
1232	genus	Enterorhabdus	rs11098863	T	A	-0.0966008	0.0162677	3.05646e-09	-0.0145	0.0181	0.4208	35.2622
1233	genus	Enterorhabdus	rs114731706	T	G	0.182308	0.0382298	2.17342e-06	-0.0531	0.0513	0.3013	22.7409
1234	genus	Enterorhabdus	rs2051957	C	T	0.0843291	0.0189864	8.89859e-06	0.0018	0.0226	0.9355	19.7274
1235	genus	Enterorhabdus	rs3017103	A	G	0.0980897	0.0208995	2.94044e-06	-0.0561	0.0229	0.0143301	22.0281
1236	genus	Enterorhabdus	rs73331712	T	C	0.26199	0.055123	4.84923e-06	0.0088	0.045	0.8451	22.5893
1237	genus	Enterorhabdus	rs77655283	G	A	0.132988	0.0298306	5.88042e-06	-0.0201	0.0354	0.5705	19.8747
1238	genus	Enterorhabdus	rs7923280	A	T	0.0860019	0.0169148	5.23856e-07	0.0041	0.0203	0.8381	25.8512
1239	genus	Enterorhabdus	rs9470637	A	T	-0.0755513	0.0166263	5.69624e-06	0.0014	0.0182	0.937	20.6487
1240	genus	Erysipelatoclostridium	rs1434153	G	A	-0.0684526	0.0152443	6.85295e-06	0.0078	0.0182	0.6666	20.1634
1241	genus	Erysipelatoclostridium	rs16936671	C	T	-0.0968026	0.0217883	6.04309e-06	0.0327	0.026	0.2075	19.7391
1242	genus	Erysipelatoclostridium	rs17804233	T	C	-0.0662914	0.0144203	4.58605e-06	-0.0302	0.0181	0.0959202	21.1332
1243	genus	Erysipelatoclostridium	rs2901723	C	A	0.0641339	0.0144295	8.79469e-06	-0.0051	0.0182	0.778599	19.7549
1244	genus	Erysipelatoclostridium	rs340991	A	G	-0.0740482	0.0158891	3.74942e-06	0.0189	0.0204	0.3559	21.7184
1245	genus	Erysipelatoclostridium	rs34528142	C	G	-0.0875551	0.0195556	6.12704e-06	-0.0226	0.0226	0.3169	20.0456
1246	genus	Erysipelatoclostridium	rs3804326	A	G	0.14147	0.0336352	9.85273e-06	-0.0145	0.0424	0.732	17.6905
1247	genus	Erysipelatoclostridium	rs45480394	T	G	-0.0687134	0.0151835	7.66155e-06	0.0005	0.0189	0.9789	20.4804
1248	genus	Erysipelatoclostridium	rs4697572	A	G	-0.0810636	0.0163308	7.5935e-07	-0.0236	0.0226	0.2971	24.6397
1249	genus	Erysipelatoclostridium	rs58236560	G	T	-0.111157	0.0234426	2.1612e-06	-0.0133	0.0279	0.6341	22.4834
1250	genus	Erysipelatoclostridium	rs61806970	C	T	0.142548	0.0320688	9.0941e-06	-0.0092	0.0361	0.7979	19.7586
1251	genus	Erysipelatoclostridium	rs622418	A	G	-0.0668051	0.0143224	3.68156e-06	0.0008	0.018	0.9635	21.7563
1252	genus	Erysipelatoclostridium	rs6474512	A	C	0.067015	0.0143201	3.01546e-06	0.0138	0.0186	0.4557	21.9003
1253	genus	Erysipelatoclostridium	rs710230	T	C	0.143381	0.0281514	6.3312e-07	-0.0526	0.0348	0.1303	25.9409
1254	genus	Erysipelatoclostridium	rs7221249	A	G	0.0839861	0.0142741	4.30951e-09	-0.0184	0.0181	0.3103	34.619
1255	genus	Erysipelatoclostridium	rs9590927	G	A	-0.0646003	0.0143479	6.39042e-06	0.0058	0.0182	0.751701	20.2717
1256	genus	Erysipelotrichaceae UCG 003	rs10164067	T	G	-0.10326	0.0212405	1.13086e-06	0.0249	0.0413	0.5463	23.6339
1257	genus	Erysipelotrichaceae UCG 003	rs11666127	A	G	-0.0719187	0.0161371	7.90414e-06	0.0245	0.0238	0.3034	19.8626
1258	genus	Erysipelotrichaceae UCG 003	rs11994308	C	T	0.115417	0.0242503	1.32563e-06	0.0145	0.0316	0.6462	22.6522
1259	genus	Erysipelotrichaceae UCG 003	rs12251396	A	G	-0.0705399	0.0158766	9.51839e-06	0.0099	0.0251	0.693499	19.7404
1260	genus	Erysipelotrichaceae UCG 003	rs17798136	G	A	0.158818	0.0347674	3.23598e-06	-0.0047	0.0363	0.8973	20.8666
1261	genus	Erysipelotrichaceae UCG 003	rs214586	T	C	-0.106455	0.024038	8.50147e-06	0.0085	0.0291	0.769899	19.6124
1262	genus	Erysipelotrichaceae UCG 003	rs28568391	A	G	-0.0583911	0.0118741	6.41953e-07	0.0402	0.0182	0.0268102	24.1822
1263	genus	Erysipelotrichaceae UCG 003	rs4758231	G	T	-0.0551754	0.0122047	6.54912e-06	0.0246	0.0201	0.2224	20.438
1264	genus	Erysipelotrichaceae UCG 003	rs59068084	T	G	0.0564772	0.0120224	3.11742e-06	0.0388	0.0185	0.0358096	22.0681
1265	genus	Erysipelotrichaceae UCG 003	rs59104037	A	G	-0.0951263	0.0204742	4.48256e-06	-0.0374	0.0271	0.1678	21.5867
1266	genus	Erysipelotrichaceae UCG 003	rs62403464	T	C	-0.0731743	0.0156516	3.43738e-06	0.0361	0.0233	0.1221	21.8576
1267	genus	Erysipelotrichaceae UCG 003	rs6875357	C	T	0.165673	0.0353831	6.69637e-06	-0.0137	0.047	0.7706	21.9237
1268	genus	Erysipelotrichaceae UCG 003	rs73074432	C	T	0.072154	0.0164378	9.9902e-06	0.0227	0.0293	0.4379	19.2679
1269	genus	Erysipelotrichaceae UCG 003	rs74988980	G	A	-0.133141	0.0348574	8.64276e-06	-0.0407	0.045	0.3648	14.5893
1270	genus	Erysipelotrichaceae UCG 003	rs75949021	T	C	-0.169667	0.0374238	3.57507e-06	0.097	0.0467	0.0379097	20.5541
1271	genus	Erysipelotrichaceae UCG 003	rs76502207	T	C	0.144844	0.0289929	6.41121e-07	0.0231	0.0458	0.6141	24.9583
1272	genus	Erysipelotrichaceae UCG 003	rs79396538	C	G	0.0848148	0.0191146	8.63479e-06	0.0031	0.0396	0.9379	19.6884
1273	genus	Erysipelotrichaceae UCG 003	rs8053479	A	G	-0.0838212	0.0186509	5.83413e-06	0.0028	0.0282	0.9223	20.198
1274	genus	Escherichia Shigella	rs112767262	T	C	0.0732963	0.0163589	8.20636e-06	0.0496	0.0217	0.0219498	20.0751
1275	genus	Escherichia Shigella	rs113127095	A	G	0.151009	0.0323434	3.33349e-06	-0.033	0.0458	0.4718	21.799
1276	genus	Escherichia Shigella	rs113513883	A	G	0.172283	0.038041	5.27716e-06	0.0534	0.0516	0.3008	20.5108
1277	genus	Escherichia Shigella	rs1154904	A	G	-0.0613376	0.0130644	3.03751e-06	-0.0107	0.0181	0.552901	22.0431
1278	genus	Escherichia Shigella	rs11706043	T	A	0.075657	0.0164155	5.87272e-06	0.0021	0.0219	0.9226	21.2417
1279	genus	Escherichia Shigella	rs117092367	A	T	0.117362	0.0264533	9.65021e-06	-0.0172	0.0367	0.6393	19.6831
1280	genus	Escherichia Shigella	rs118526	C	A	-0.0594401	0.013598	7.99566e-06	-0.0294	0.0198	0.1385	19.1077
1281	genus	Escherichia Shigella	rs2267739	G	C	0.115505	0.0237628	1.42478e-06	-0.0321	0.0288	0.2644	23.6271
1282	genus	Escherichia Shigella	rs2798105	A	G	-0.100851	0.0222045	8.24501e-06	-0.01	0.0302	0.740699	20.6289
1283	genus	Escherichia Shigella	rs35555519	C	G	0.101976	0.0222883	4.92332e-06	-0.0538	0.0305	0.0776104	20.9335
1284	genus	Escherichia Shigella	rs4731451	G	A	-0.0609885	0.0135157	7.4731e-06	0.0117	0.0194	0.5446	20.3619
1285	genus	Escherichia Shigella	rs57024273	T	C	0.0626172	0.0139919	9.70464e-06	0.0373	0.0208	0.0724803	20.028
1286	genus	Escherichia Shigella	rs592299	T	C	-0.0592004	0.0129486	4.76927e-06	0.0382	0.0182	0.0358204	20.9026
1287	genus	Escherichia Shigella	rs73208162	A	G	-0.119296	0.024839	2.19391e-06	0.0519	0.0518	0.3169	23.0665
1288	genus	Escherichia Shigella	rs7502686	G	C	-0.136384	0.0302576	5.90386e-06	-0.0196	0.0378	0.6042	20.3168
1289	genus	Faecalibacterium	rs10927394	G	T	-0.232262	0.0512364	7.01885e-06	-0.0575	0.065	0.376	20.5494
1290	genus	Faecalibacterium	rs114946999	C	T	-0.0861565	0.01896	5.69574e-06	0.0022	0.0273	0.9347	20.6489
1291	genus	Faecalibacterium	rs11776390	T	C	-0.078354	0.017183	6.39675e-06	-0.0323	0.0363	0.3743	20.7932
1292	genus	Faecalibacterium	rs12320842	C	G	0.094833	0.0163962	7.56951e-09	-0.0282	0.027	0.2963	33.4527
1293	genus	Faecalibacterium	rs1271565	C	T	-0.0576251	0.0119649	1.30169e-06	0.0376	0.0205	0.0664003	23.1955
1294	genus	Faecalibacterium	rs12753492	A	C	0.0641305	0.0149933	8.80273e-06	-0.0243	0.0291	0.4031	18.295
1295	genus	Faecalibacterium	rs2835874	T	C	-0.0866356	0.0196496	7.54405e-06	0.0407	0.0502	0.4179	19.4396
1296	genus	Faecalibacterium	rs28376661	C	G	0.0504817	0.0109368	3.66454e-06	0.0015	0.0197	0.9408	21.3053
1297	genus	Faecalibacterium	rs61875484	C	G	0.0817953	0.018369	9.18015e-06	-0.0185	0.031	0.5506	19.8282
1298	genus	Faecalibacterium	rs6910935	A	G	0.134864	0.0277032	1.37848e-06	0.0109	0.038	0.774399	23.6991
1299	genus	Faecalibacterium	rs75499067	C	T	0.227585	0.0465522	1.76448e-06	0.0821	0.0344	0.0170801	23.9004
1300	genus	Faecalibacterium	rs79656633	T	C	0.145631	0.0323019	8.13557e-06	-0.0209	0.0303	0.4903	20.3259
1301	genus	Faecalibacterium	rs9536330	T	C	-0.048317	0.010797	5.33258e-06	0.0026	0.0182	0.8874	20.0259
1302	genus	FamilyXIIIAD3011 group	rs11126423	C	T	0.0904399	0.0196301	5.91249e-06	0.0432	0.0318	0.1754	21.2263
1303	genus	FamilyXIIIAD3011 group	rs11736617	G	A	-0.0759493	0.0172101	9.02048e-06	0.0316	0.0401	0.4302	19.4752
1304	genus	FamilyXIIIAD3011 group	rs12812672	T	C	-0.096065	0.020828	2.55807e-06	-0.0118	0.0349	0.7361	21.2733
1305	genus	FamilyXIIIAD3011 group	rs12911842	A	T	-0.0811976	0.0183335	6.90824e-06	0.0048	0.033	0.8841	19.6153
1306	genus	FamilyXIIIAD3011 group	rs149302	T	C	-0.0645635	0.0143225	7.4818e-06	-0.0361	0.0215	0.0936807	20.3206
1307	genus	FamilyXIIIAD3011 group	rs16840310	A	G	-0.0608052	0.0122149	6.75113e-07	-0.0252	0.0183	0.1692	24.78
1308	genus	FamilyXIIIAD3011 group	rs16940167	C	T	0.0732552	0.0159898	3.90837e-06	0.012	0.023	0.6002	20.9889
1309	genus	FamilyXIIIAD3011 group	rs17156849	G	A	-0.112891	0.0245292	4.19171e-06	0.0196	0.0382	0.6076	21.1812
1310	genus	FamilyXIIIAD3011 group	rs62029761	A	G	0.128753	0.0276002	3.89083e-06	0.0561	0.0402	0.1631	21.7616
1311	genus	FamilyXIIIAD3011 group	rs62200412	C	T	-0.0800851	0.0163834	5.80219e-07	-0.0242	0.0208	0.245	23.8943
1312	genus	FamilyXIIIAD3011 group	rs72730932	C	A	-0.0899559	0.0177107	6.88766e-07	0.0223	0.0313	0.4753	25.7982
1313	genus	FamilyXIIIAD3011 group	rs739451	C	T	0.0649589	0.0147534	7.8781e-06	0.0056	0.0222	0.8003	19.3862
1314	genus	FamilyXIIIAD3011 group	rs9276029	A	G	-0.0811384	0.0185669	8.92766e-06	-0.0279	0.0246	0.2564	19.0975
1315	genus	FamilyXIIIAD3011 group	rs9837139	A	G	0.10752	0.0240482	8.70808e-06	0.015	0.0325	0.6447	19.9901
1316	genus	FamilyXIIIAD3011 group	rs9852893	C	G	0.0657834	0.0129056	3.87539e-07	0.0009	0.0203	0.9633	25.9821
1317	genus	FamilyXIII UCG 001	rs112362903	A	G	-0.149047	0.0333271	7.8777e-06	0.0808	0.0498	0.1044	20.001
1318	genus	FamilyXIII UCG 001	rs116979587	T	A	-0.121679	0.0260821	3.04638e-06	-0.0323	0.0421	0.4429	21.7644
1319	genus	FamilyXIII UCG 001	rs12049454	T	C	-0.0647298	0.0134065	1.17378e-06	0.0061	0.0186	0.7438	23.3118
1320	genus	FamilyXIII UCG 001	rs1426266	T	C	-0.0665521	0.0137151	1.24935e-06	-0.0338	0.0203	0.0958606	23.5466
1321	genus	FamilyXIII UCG 001	rs2276529	C	G	-0.0759406	0.0165099	5.35677e-06	-0.0027	0.0226	0.9035	21.1572
1322	genus	FamilyXIII UCG 001	rs3842897	G	A	-0.112639	0.0242751	5.19705e-06	0.0324	0.032	0.3106	21.5307
1323	genus	FamilyXIII UCG 001	rs62414802	C	T	-0.0611904	0.013457	4.29181e-06	0.0145	0.0208	0.4869	20.6762
1324	genus	FamilyXIII UCG 001	rs7119679	G	A	-0.0809085	0.0174782	3.52494e-06	-0.0238	0.0211	0.259	21.4286
1325	genus	FamilyXIII UCG 001	rs76463770	A	G	0.19313	0.0419866	3.77476e-06	-0.062	0.0531	0.243	21.1581
1326	genus	FamilyXIII UCG 001	rs8076666	A	G	0.088655	0.0198094	8.0183e-06	0.024	0.0278	0.3886	20.0292
1327	genus	Flavonifractor	rs114873521	C	T	-0.130067	0.0294087	7.12522e-06	0.0121	0.0354	0.7322	19.5605
1328	genus	Flavonifractor	rs11642826	G	C	0.14686	0.0325191	6.64895e-06	0.0206	0.0309	0.5044	20.3954
1329	genus	Flavonifractor	rs11811696	T	C	-0.116063	0.0241012	2.07346e-06	-0.0067	0.0329	0.8377	23.1904
1330	genus	Flavonifractor	rs12030302	A	G	-0.0692276	0.0137467	5.6084e-07	-0.003	0.0181	0.8677	25.3607
1331	genus	Flavonifractor	rs12038887	C	G	0.0942719	0.0211646	9.37203e-06	-0.0248	0.0264	0.3479	19.8401
1332	genus	Flavonifractor	rs34066017	A	G	0.0764294	0.0159789	1.52086e-06	0.0094	0.0223	0.6728	22.8784
1333	genus	Flavonifractor	rs6761463	G	C	-0.083392	0.0184596	8.10902e-06	-0.015	0.0264	0.5689	20.4081
1334	genus	Flavonifractor	rs798674	G	C	0.0637125	0.0141608	7.02229e-06	0.0075	0.0186	0.6859	20.2429
1335	genus	Flavonifractor	rs806808	T	C	0.0667272	0.0136557	1.17972e-06	-0.0048	0.0183	0.7925	23.8767
1336	genus	Fusicatenibacter	rs10439674	A	G	-0.0572129	0.0130007	7.68485e-06	0.0021	0.0223	0.925	19.3667
1337	genus	Fusicatenibacter	rs167879	C	T	-0.0659543	0.0148763	5.86893e-06	0.0197	0.0255	0.4403	19.6562
1338	genus	Fusicatenibacter	rs1864685	A	C	-0.0494799	0.0108105	4.96161e-06	0.024	0.0184	0.192	20.9492
1339	genus	Fusicatenibacter	rs2025938	G	A	-0.0967298	0.0205426	2.98832e-06	-0.0395	0.0367	0.2821	22.1723
1340	genus	Fusicatenibacter	rs2039204	T	A	-0.0497415	0.0107941	3.94178e-06	0.0223	0.0188	0.2348	21.2354
1341	genus	Fusicatenibacter	rs206581	A	G	-0.0568339	0.0127894	8.95756e-06	-0.0221	0.022	0.314	19.7476
1342	genus	Fusicatenibacter	rs2132128	G	A	-0.0771914	0.0160344	1.07686e-06	-0.0339	0.0301	0.2606	23.1755
1343	genus	Fusicatenibacter	rs3303	T	C	-0.0953657	0.020407	3.93891e-06	-0.0026	0.0375	0.9444	21.8387
1344	genus	Fusicatenibacter	rs4378146	A	C	-0.0616691	0.0125259	7.20451e-07	0.0127	0.0207	0.541101	24.2392
1345	genus	Fusicatenibacter	rs60254196	A	G	-0.0492427	0.0109365	5.46739e-06	-0.0126	0.0182	0.487401	20.2735
1346	genus	Fusicatenibacter	rs62187631	T	C	-0.0710571	0.015924	4.54526e-06	-0.0044	0.0232	0.8501	19.9118
1347	genus	Fusicatenibacter	rs62353480	A	G	-0.0701397	0.0145589	1.56768e-06	-0.0207	0.0241	0.391	23.2098
1348	genus	Fusicatenibacter	rs6515626	G	A	0.141575	0.0313559	7.28654e-06	-0.0316	0.0361	0.3825	20.3862
1349	genus	Fusicatenibacter	rs704418	T	C	0.0739124	0.0151073	7.77428e-07	0.0299	0.0273	0.275	23.9366
1350	genus	Fusicatenibacter	rs7069626	T	C	0.0509014	0.0111381	5.41632e-06	0.0078	0.0193	0.683901	20.8852
1351	genus	Fusicatenibacter	rs73103914	A	G	-0.0597324	0.0134458	8.29563e-06	0.0263	0.0253	0.299	19.7355
1352	genus	Fusicatenibacter	rs792108	T	C	-0.0508345	0.0113843	8.49535e-06	0.014	0.0184	0.447	19.939
1353	genus	Fusicatenibacter	rs8028026	A	G	-0.0792146	0.0180505	8.0633e-06	-0.0181	0.0313	0.5639	19.259
1354	genus	Fusicatenibacter	rs8063430	T	C	-0.104026	0.022217	4.9289e-06	-0.0514	0.0417	0.2186	21.9239
1355	genus	Fusicatenibacter	rs9905659	G	A	-0.061617	0.0136576	7.30993e-06	-0.0327	0.0235	0.1639	20.3542
1356	genus	Gordonibacter	rs117347059	G	C	-0.128261	0.0285123	9.16713e-06	-0.0018	0.0234	0.9399	20.2361
1357	genus	Gordonibacter	rs13412653	A	C	0.107597	0.0239228	8.61141e-06	0.0208	0.0187	0.2654	20.2293
1358	genus	Gordonibacter	rs16955299	G	A	-0.196423	0.0433538	6.37019e-06	-0.0092	0.0303	0.762	20.5272
1359	genus	Gordonibacter	rs322296	G	A	0.17869	0.037722	4.02422e-06	-0.0604	0.035	0.0844792	22.4393
1360	genus	Gordonibacter	rs35042269	C	A	-0.180293	0.0403296	8.10852e-06	-0.0246	0.0286	0.3904	19.9852
1361	genus	Gordonibacter	rs3765837	T	G	-0.190729	0.0433608	7.16906e-06	-0.0418	0.0349	0.2315	19.348
1362	genus	Gordonibacter	rs4596722	A	G	0.102908	0.0231571	9.0568e-06	0.0067	0.0181	0.7123	19.7484
1363	genus	Gordonibacter	rs61934597	C	T	-0.172495	0.0388567	8.36672e-06	-0.0325	0.0374	0.3852	19.7069
1364	genus	Gordonibacter	rs71545975	A	G	-0.153972	0.0338918	7.03944e-06	-0.0289	0.0239	0.2265	20.6393
1365	genus	Gordonibacter	rs7220558	A	T	0.116884	0.0234834	6.70634e-07	-0.0046	0.0184	0.8038	24.7737
1366	genus	Gordonibacter	rs72714787	C	A	0.181405	0.0377102	1.42889e-06	-0.057	0.0267	0.0331703	23.1409
1367	genus	Gordonibacter	rs72939513	A	G	-0.21399	0.0490592	7.98199e-06	-0.0105	0.0413	0.7993	19.0259
1368	genus	Gordonibacter	rs7294633	C	T	0.12867	0.0249946	3.43763e-07	0.0144	0.0205	0.4819	26.5009
1369	genus	Gordonibacter	rs76287110	A	T	-0.242965	0.0466177	1.67486e-07	0.0146	0.0329	0.656999	27.1634
1370	genus	Gordonibacter	rs768830	G	A	0.149852	0.0333315	7.75583e-06	-0.0136	0.0249	0.5847	20.2124
1371	genus	Haemophilus	rs10781340	G	A	0.0948915	0.0203221	4.32266e-06	-0.0024	0.0276	0.9296	21.8031
1372	genus	Haemophilus	rs10840326	C	G	-0.0677384	0.0151463	7.36533e-06	-0.0002	0.0188	0.9916	20.0013
1373	genus	Haemophilus	rs111582866	G	A	-0.124265	0.026016	1.27347e-06	-0.0058	0.0324	0.8584	22.8149
1374	genus	Haemophilus	rs12191680	C	G	0.106544	0.0200323	1.46913e-07	-0.0068	0.0303	0.822	28.2877
1375	genus	Haemophilus	rs12876183	T	A	0.0749201	0.016711	9.6249e-06	0.0021	0.019	0.9133	20.0999
1376	genus	Haemophilus	rs4822728	T	C	0.0705861	0.0151388	3.47849e-06	-0.032	0.018	0.07625	21.7399
1377	genus	Haemophilus	rs56310940	G	C	-0.108393	0.0247052	7.23232e-06	0.0267	0.0277	0.3348	19.2499
1378	genus	Haemophilus	rs76022354	C	T	0.244638	0.0505504	1.83031e-06	0.0237	0.0421	0.5736	23.4205
1379	genus	Haemophilus	rs78909003	T	C	-0.246256	0.0503924	1.66745e-06	-0.0742	0.0402	0.0648201	23.8805
1380	genus	Haemophilus	rs9328464	T	C	0.0723095	0.0148799	1.42269e-06	0.0372	0.0181	0.0405303	23.615
1381	genus	Haemophilus	rs9382510	C	T	-0.093521	0.0172649	7.12051e-08	0.0033	0.0205	0.8715	29.3422
1382	genus	Haemophilus	rs9574096	A	T	-0.0736375	0.0155227	2.1802e-06	0.0144	0.0186	0.4414	22.5041
1383	genus	Haemophilus	rs9895850	T	C	-0.192957	0.0416755	2.1406e-06	0.0367	0.0438	0.4013	21.4367
1384	genus	Holdemanella	rs12415649	G	C	0.0839384	0.0190567	7.87995e-06	0.0141	0.0218	0.517399	19.4011
1385	genus	Holdemanella	rs12513188	G	A	0.0903906	0.0195276	4.6548e-06	-0.0046	0.0203	0.822	21.4263
1386	genus	Holdemanella	rs17586763	T	C	-0.227285	0.0510135	7.71949e-06	0.0977	0.0412	0.0177198	19.8504
1387	genus	Holdemanella	rs1830029	C	G	-0.0954096	0.021093	5.34728e-06	0.0235	0.0217	0.2769	20.46
1388	genus	Holdemanella	rs1926302	G	A	-0.107972	0.0231421	7.50141e-06	-0.0342	0.0216	0.1139	21.7679
1389	genus	Holdemanella	rs34187114	C	A	-0.104505	0.022601	5.13495e-06	0.0232	0.0289	0.4223	21.3807
1390	genus	Holdemanella	rs35228298	G	A	0.0934832	0.0202886	7.29849e-06	-0.0124	0.0247	0.616	21.2307
1391	genus	Holdemanella	rs4541991	T	C	-0.0927334	0.0194435	2.10094e-06	0.0069	0.0193	0.7204	22.747
1392	genus	Holdemanella	rs607782	T	C	-0.0854214	0.0172515	7.19447e-07	-0.0261	0.0188	0.1633	24.5177
1393	genus	Holdemanella	rs62113381	T	C	-0.105447	0.0232029	5.53879e-06	-0.0027	0.0268	0.9196	20.6531
1394	genus	Holdemanella	rs73011279	T	C	-0.0961669	0.0199336	1.36046e-06	0.0147	0.0216	0.4963	23.2744
1395	genus	Holdemanella	rs75764681	T	C	-0.283103	0.0598999	1.94273e-06	-0.0059	0.0441	0.8927	22.3376
1396	genus	Holdemanella	rs761624	C	G	0.0959801	0.0179537	1.37775e-07	-0.0007	0.0196	0.9732	28.5794
1397	genus	Holdemanella	rs8113760	G	A	0.078999	0.01734	4.62395e-06	0.0127	0.0195	0.513701	20.7559
1398	genus	Holdemania	rs10885477	T	C	-0.135137	0.0301894	8.59833e-06	0.008	0.0416	0.8482	20.0372
1399	genus	Holdemania	rs11080063	G	A	-0.0665238	0.0149837	6.66887e-06	-0.0009	0.0184	0.9627	19.7113
1400	genus	Holdemania	rs111745969	A	G	0.120677	0.0265781	3.70776e-06	-0.0062	0.0265	0.8158	20.6158
1401	genus	Holdemania	rs113593397	A	G	-0.128935	0.0282526	9.35728e-06	-0.017	0.0306	0.579499	20.8268
1402	genus	Holdemania	rs116500994	G	T	-0.13755	0.0293386	2.34479e-06	-0.0761	0.0428	0.0752905	21.9809
1403	genus	Holdemania	rs12701617	A	G	-0.0660617	0.0149427	9.51844e-06	-0.0356	0.018	0.0476299	19.5453
1404	genus	Holdemania	rs150096134	T	A	0.162139	0.0332089	2.37767e-06	0.0407	0.0303	0.1799	23.8378
1405	genus	Holdemania	rs1867876	T	C	0.0842919	0.0162192	2.7388e-07	0.0106	0.0198	0.5919	27.0093
1406	genus	Holdemania	rs41438744	C	G	-0.12487	0.0270129	2.44434e-06	-0.0383	0.0329	0.2448	21.3686
1407	genus	Holdemania	rs4146507	C	T	0.079488	0.0177002	7.22973e-06	0.0154	0.0211	0.4666	20.1672
1408	genus	Holdemania	rs55888180	C	G	0.128671	0.0282795	5.89194e-06	-0.0312	0.0403	0.4396	20.7023
1409	genus	Holdemania	rs73139538	G	A	-0.148594	0.0327469	7.77178e-06	0.0317	0.0528	0.548001	20.5901
1410	genus	Holdemania	rs77293403	A	G	0.164556	0.0341775	1.77466e-06	-0.0387	0.0496	0.4354	23.182
1411	genus	Holdemania	rs80149660	C	T	-0.232987	0.0519183	6.04217e-06	0.0242	0.0442	0.584	20.1383
1412	genus	Holdemania	rs9500080	C	T	0.0926764	0.0178886	4.08515e-07	0.0115	0.0242	0.6337	26.8402
1413	genus	Holdemania	rs9529719	T	C	0.074038	0.0160494	5.96669e-06	0.0212	0.0193	0.2722	21.2809
1414	genus	Holdemania	rs967319	T	C	0.0788638	0.0176744	8.38155e-06	0.01	0.0212	0.637699	19.9098
1415	genus	Howardella	rs10048062	C	T	-0.147352	0.0336531	8.58873e-06	0.0379	0.0324	0.2424	19.1718
1416	genus	Howardella	rs12452946	A	G	-0.105833	0.0228941	3.80393e-06	0.0142	0.018	0.4313	21.3696
1417	genus	Howardella	rs1484873	A	G	-0.227831	0.046335	2.55918e-06	-0.0262	0.0252	0.2979	24.1773
1418	genus	Howardella	rs17167098	G	A	-0.169366	0.0352068	1.12323e-06	-0.0491	0.0264	0.0628898	23.1419
1419	genus	Howardella	rs2154047	C	A	-0.192557	0.0420093	9.97042e-06	0.0175	0.0319	0.5831	21.0101
1420	genus	Howardella	rs36081916	T	C	-0.18123	0.0402987	4.7004e-06	0.0189	0.0321	0.5561	20.2244
1421	genus	Howardella	rs3791893	A	G	0.147035	0.034023	9.49716e-06	-0.0138	0.0258	0.5916	18.6766
1422	genus	Howardella	rs609430	T	G	-0.112045	0.0239328	3.34484e-06	0.0091	0.0189	0.6316	21.918
1423	genus	Howardella	rs61771805	A	T	-0.136779	0.0296811	4.0274e-06	-0.0431	0.0286	0.1321	21.2362
1424	genus	Howardella	rs672217	G	A	0.164146	0.0349993	3.52468e-06	-0.0001	0.0224	0.9974	21.9959
1425	genus	Hungatella	rs10044993	C	A	0.139547	0.0316748	8.06668e-06	-0.0492	0.0326	0.1312	19.4095
1426	genus	Hungatella	rs13128780	T	C	-0.149725	0.0312777	1.74998e-06	-0.0314	0.0232	0.1749	22.915
1427	genus	Hungatella	rs13249325	T	G	-0.100023	0.0225883	9.69162e-06	0.0264	0.0181	0.1454	19.6078
1428	genus	Hungatella	rs17092615	G	A	0.152235	0.0337867	7.37677e-06	-0.0622	0.0263	0.0181101	20.3018
1429	genus	Hungatella	rs72759041	G	T	-0.126025	0.0282242	3.86095e-06	-0.0013	0.0224	0.954	19.9374
1430	genus	Intestinibacter	rs10805326	G	A	0.0775151	0.0139665	3.54544e-08	-0.0191	0.0199	0.3372	30.8034
1431	genus	Intestinibacter	rs11109097	C	T	0.0624272	0.0138539	5.49484e-06	0.0068	0.0182	0.708	20.305
1432	genus	Intestinibacter	rs118030283	G	A	-0.151829	0.0324471	2.67439e-06	0.0882	0.0435	0.0426403	21.8956
1433	genus	Intestinibacter	rs16938435	T	C	-0.112189	0.0235439	1.80097e-06	0.0239	0.0307	0.4354	22.706
1434	genus	Intestinibacter	rs2098844	C	T	-0.0575295	0.0128416	6.78879e-06	-0.0049	0.0188	0.7958	20.0699
1435	genus	Intestinibacter	rs2702387	A	G	0.0608559	0.0132145	4.25994e-06	0.0071	0.0184	0.7	21.2081
1436	genus	Intestinibacter	rs4327025	G	A	-0.0810346	0.0154397	1.64326e-07	-0.0377	0.0232	0.104	27.5464
1437	genus	Intestinibacter	rs447950	A	G	0.0628342	0.0136652	5.63911e-06	-0.0006	0.0187	0.9745	21.1426
1438	genus	Intestinibacter	rs478972	T	C	-0.142681	0.0297116	1.81991e-06	0.0079	0.0311	0.7995	23.0611
1439	genus	Intestinibacter	rs6062862	A	G	0.0924508	0.0204658	6.67984e-06	-0.0193	0.0328	0.5569	20.4063
1440	genus	Intestinibacter	rs62430350	T	C	0.151096	0.0351476	6.84229e-06	0.0064	0.0484	0.8948	18.4805
1441	genus	Intestinibacter	rs68093214	C	T	0.0662258	0.0149877	9.25769e-06	0.0148	0.0211	0.484	19.5246
1442	genus	Intestinibacter	rs6875660	C	T	0.0890455	0.0193905	3.05781e-06	-0.0229	0.0381	0.5467	21.0885
1443	genus	Intestinibacter	rs893394	G	A	0.0583322	0.0130729	7.85038e-06	0.0025	0.0183	0.891	19.9099
1444	genus	Intestinibacter	rs9348442	C	T	0.099082	0.0221625	6.25936e-06	0.0131	0.0269	0.6273	19.9871
1445	genus	Intestinimonas	rs1000888	C	G	-0.0585038	0.013219	9.71299e-06	-0.0115	0.0191	0.5472	19.5871
1446	genus	Intestinimonas	rs10262702	T	C	0.0918017	0.0194885	2.06073e-06	0.0492	0.0273	0.0721805	22.1894
1447	genus	Intestinimonas	rs11258178	A	G	0.0660742	0.0134139	6.98195e-07	0.0306	0.0181	0.0908699	24.2636
1448	genus	Intestinimonas	rs11928843	G	A	-0.0607331	0.0132035	4.20567e-06	0.0165	0.0182	0.3643	21.1578
1449	genus	Intestinimonas	rs12226153	A	G	-0.151142	0.0306922	5.12171e-07	-0.0115	0.0787	0.884	24.2502
1450	genus	Intestinimonas	rs12566247	T	A	0.0637084	0.0135355	2.19054e-06	-0.0089	0.0183	0.624499	22.1535
1451	genus	Intestinimonas	rs17067892	C	T	0.107194	0.0250013	6.37926e-06	-0.0641	0.0316	0.0424102	18.3828
1452	genus	Intestinimonas	rs1859797	G	A	0.060368	0.0131793	4.12235e-06	0.0064	0.0181	0.722099	20.9812
1453	genus	Intestinimonas	rs2276760	A	G	-0.0685234	0.0152546	7.84062e-06	-0.0139	0.0212	0.5134	20.178
1454	genus	Intestinimonas	rs2731794	C	T	0.120632	0.0257529	1.91744e-06	-0.0431	0.0504	0.3921	21.9418
1455	genus	Intestinimonas	rs2930225	G	T	0.0729524	0.0152948	1.34622e-06	0.019	0.0213	0.3728	22.7504
1456	genus	Intestinimonas	rs4113676	A	C	-0.218507	0.0490152	7.41635e-06	-0.1405	0.0775	0.0697397	19.8733
1457	genus	Intestinimonas	rs4784055	T	C	-0.175324	0.038599	8.71812e-07	-0.0722	0.0417	0.0838706	20.6315
1458	genus	Intestinimonas	rs62240188	G	A	0.130074	0.0267179	2.20308e-06	-0.0228	0.0311	0.4636	23.7014
1459	genus	Intestinimonas	rs6934519	C	T	0.0692373	0.0151154	8.56956e-06	0.0104	0.0207	0.6153	20.9818
1460	genus	Intestinimonas	rs716604	A	G	0.0818068	0.0165992	8.5663e-07	0.0052	0.0215	0.8094	24.2886
1461	genus	Intestinimonas	rs7170984	T	C	-0.0658116	0.0140767	2.98356e-06	-0.0162	0.0201	0.4197	21.8575
1462	genus	Intestinimonas	rs72982915	C	T	0.183158	0.0402743	4.91157e-06	0.0029	0.0393	0.9402	20.6822
1463	genus	Intestinimonas	rs994794	G	C	-0.141905	0.0315074	7.30503e-06	0.001	0.0524	0.9849	20.2848
1464	genus	Lachnoclostridium	rs1031599	G	T	-0.078627	0.0175644	6.31376e-06	-0.0492	0.0372	0.1862	20.039
1465	genus	Lachnoclostridium	rs12566975	T	C	-0.0468097	0.0105787	9.57204e-06	0.0005	0.0181	0.9777	19.5798
1466	genus	Lachnoclostridium	rs1528479	G	A	-0.0497798	0.0111919	9.63976e-06	-0.0145	0.0187	0.4378	19.7832
1467	genus	Lachnoclostridium	rs1997204	T	C	-0.108075	0.0242022	5.97081e-06	-0.0428	0.0435	0.3251	19.9406
1468	genus	Lachnoclostridium	rs2385421	A	G	0.0746186	0.0180734	7.13717e-06	0.0432	0.028	0.1229	17.0457
1469	genus	Lachnoclostridium	rs3821998	C	A	-0.0864066	0.0192519	6.72052e-06	0.0046	0.0294	0.8747	20.1439
1470	genus	Lachnoclostridium	rs4738679	G	A	-0.0520267	0.011404	4.41754e-06	-0.0218	0.0185	0.2405	20.813
1471	genus	Lachnoclostridium	rs6112314	A	C	-0.0561715	0.0108174	2.43212e-07	0.0365	0.0192	0.0567401	26.964
1472	genus	Lachnoclostridium	rs615997	T	C	0.0511752	0.0106491	2.02677e-06	-0.0055	0.018	0.7582	23.0939
1473	genus	Lachnoclostridium	rs61915992	A	T	0.0803876	0.0172209	2.6727e-06	-0.0069	0.0253	0.787	21.7905
1474	genus	Lachnoclostridium	rs62028349	G	C	0.0469989	0.0105971	9.17043e-06	0.0036	0.0181	0.8429	19.6699
1475	genus	Lachnoclostridium	rs62285313	A	G	0.0864203	0.0181565	1.58331e-06	-0.0117	0.0308	0.7048	22.6551
1476	genus	Lachnoclostridium	rs72829893	G	T	0.117472	0.0268103	5.57766e-06	-0.0306	0.0295	0.3009	19.1985
1477	genus	Lachnoclostridium	rs78068103	A	G	0.0886199	0.0194248	3.66519e-06	0.0058	0.0283	0.8371	20.8137
1478	genus	Lachnoclostridium	rs789029	C	T	-0.0641288	0.0137974	3.75328e-06	0.0078	0.026	0.762801	21.6029
1479	genus	Lachnospira	rs13157098	A	G	-0.0768058	0.0155312	5.99315e-07	0.0154	0.0247	0.5317	24.4556
1480	genus	Lachnospira	rs159484	G	A	0.0794668	0.0176999	6.67622e-06	-0.0467	0.0349	0.1802	20.1573
1481	genus	Lachnospira	rs2326833	C	G	-0.078495	0.017109	4.59648e-06	-0.0058	0.0248	0.8152	21.0491
1482	genus	Lachnospira	rs2520509	A	G	0.0519063	0.011578	7.41854e-06	-0.0212	0.02	0.2877	20.099
1483	genus	Lachnospira	rs4686798	T	C	0.0531826	0.0113747	2.73936e-06	-0.0175	0.0188	0.35	21.8603
1484	genus	Lachnospira	rs4923324	G	A	-0.0617321	0.0133387	2.43593e-06	0.005	0.0245	0.839	21.4189
1485	genus	Lachnospira	rs56791201	T	C	0.051823	0.0110697	2.92823e-06	-0.0011	0.0188	0.952	21.9167
1486	genus	Lachnospiraceae FCS020 group	rs10093861	G	A	-0.0568869	0.0121152	3.05624e-06	-0.0043	0.0184	0.814	22.0477
1487	genus	Lachnospiraceae FCS020 group	rs113859143	G	C	-0.108906	0.0242055	2.5545e-06	0.0253	0.0384	0.5111	20.2432
1488	genus	Lachnospiraceae FCS020 group	rs12078956	C	G	0.106101	0.0222904	2.15431e-06	0.057	0.0289	0.0481604	22.657
1489	genus	Lachnospiraceae FCS020 group	rs1254846	G	A	0.105963	0.0232501	5.59664e-06	-0.0097	0.0265	0.714399	20.7709
1490	genus	Lachnospiraceae FCS020 group	rs1363769	T	C	-0.200628	0.0449372	1.58163e-06	-0.0582	0.0521	0.2643	19.933
1491	genus	Lachnospiraceae FCS020 group	rs2322265	C	T	-0.0666305	0.0141577	5.20809e-06	-0.0031	0.0206	0.8819	22.1495
1492	genus	Lachnospiraceae FCS020 group	rs2862811	T	C	0.0564927	0.0121736	3.91911e-06	0.0201	0.0198	0.3097	21.5351
1493	genus	Lachnospiraceae FCS020 group	rs35035870	T	C	-0.190615	0.0414403	2.62028e-06	-0.0305	0.0466	0.5133	21.1578
1494	genus	Lachnospiraceae FCS020 group	rs369444	C	G	0.125481	0.0259008	3.14826e-06	0.0409	0.0348	0.2396	23.471
1495	genus	Lachnospiraceae FCS020 group	rs3999074	G	T	-0.0550587	0.0121847	6.55048e-06	0.0065	0.0181	0.7191	20.4185
1496	genus	Lachnospiraceae FCS020 group	rs4452603	T	G	0.0604208	0.0135965	8.9819e-06	-0.0006	0.0205	0.9748	19.748
1497	genus	Lachnospiraceae FCS020 group	rs7249113	G	A	0.0679483	0.0133496	3.72097e-07	-0.0122	0.0198	0.5362	25.9073
1498	genus	Lachnospiraceae FCS020 group	rs72793667	A	G	-0.116881	0.0246589	1.63421e-06	0.0468	0.0465	0.3144	22.4667
1499	genus	Lachnospiraceae FCS020 group	rs9308097	A	G	0.055381	0.0123659	7.4729e-06	0.0158	0.0181	0.3811	20.0571
1500	genus	Lachnospiraceae FCS020 group	rs9788306	C	T	-0.062804	0.0130744	1.38618e-06	-0.0014	0.02	0.9448	23.0743
1501	genus	Lachnospiraceae FCS020 group	rs9919338	G	C	-0.0553339	0.0120621	4.90667e-06	0.004	0.0182	0.8267	21.0443
1502	genus	Lachnospiraceae NC2004 group	rs117467633	T	C	-0.169687	0.0383169	9.13317e-06	0.0272	0.0474	0.5664	19.6119
1503	genus	Lachnospiraceae NC2004 group	rs12127733	G	A	0.115182	0.0246006	3.10594e-06	0.0011	0.0235	0.9611	21.9217
1504	genus	Lachnospiraceae NC2004 group	rs12208226	C	A	-0.154739	0.0340372	9.7484e-06	0.047	0.0291	0.1064	20.6677
1505	genus	Lachnospiraceae NC2004 group	rs12863463	G	A	-0.156365	0.0345372	6.03984e-06	0.0264	0.0337	0.4346	20.4977
1506	genus	Lachnospiraceae NC2004 group	rs1331592	C	G	0.0948806	0.0208369	5.34359e-06	0.0168	0.0213	0.4314	20.7343
1507	genus	Lachnospiraceae NC2004 group	rs17067076	G	A	-0.154631	0.0352194	5.61206e-06	0.0351	0.0283	0.2145	19.2767
1508	genus	Lachnospiraceae NC2004 group	rs1928659	T	C	0.102522	0.0226445	6.17241e-06	-0.0077	0.0227	0.7327	20.4978
1509	genus	Lachnospiraceae NC2004 group	rs1929743	T	C	0.0837206	0.0190318	9.0551e-06	-0.0074	0.019	0.6978	19.351
1510	genus	Lachnospiraceae NC2004 group	rs3756315	A	G	-0.0883469	0.0188397	3.32583e-06	0.001	0.0198	0.9616	21.9905
1511	genus	Lachnospiraceae NC2004 group	rs6116753	G	A	0.0994748	0.0209139	2.9225e-06	0.0507	0.0237	0.0326498	22.6233
1512	genus	Lachnospiraceae ND3007 group	rs2861203	G	A	0.0572304	0.0127279	7.36931e-06	-0.0038	0.0199	0.8483	20.2181
1513	genus	Lachnospiraceae ND3007 group	rs72776675	T	C	-0.0647067	0.014797	8.71689e-06	-0.0125	0.0241	0.6033	19.1228
1514	genus	Lachnospiraceae ND3007 group	rs9932954	A	G	-0.0561864	0.0115984	1.24882e-06	0.0126	0.0192	0.5111	23.4674
1515	genus	Lachnospiraceae NK4A136 group	rs10952110	G	T	0.0487709	0.0109614	9.08113e-06	-0.0225	0.0182	0.2186	19.7964
1516	genus	Lachnospiraceae NK4A136 group	rs11263806	A	G	-0.0524615	0.0116758	5.06517e-06	0.001	0.0191	0.957	20.1887
1517	genus	Lachnospiraceae NK4A136 group	rs12362320	G	C	0.0573168	0.0115466	8.04224e-07	-0.0396	0.0184	0.0308901	24.6407
1518	genus	Lachnospiraceae NK4A136 group	rs12611395	A	G	-0.0902532	0.0199652	5.83039e-06	-0.0201	0.0294	0.4946	20.4351
1519	genus	Lachnospiraceae NK4A136 group	rs160061	A	G	0.0513831	0.0108094	2.12198e-06	-0.0322	0.0181	0.0750291	22.5963
1520	genus	Lachnospiraceae NK4A136 group	rs28540839	A	C	0.0508285	0.0110591	9.34319e-06	0.0185	0.0181	0.3068	21.1239
1521	genus	Lachnospiraceae NK4A136 group	rs2880566	T	C	0.0599578	0.0134693	5.61428e-06	-0.0109	0.0257	0.6715	19.8155
1522	genus	Lachnospiraceae NK4A136 group	rs4955932	T	C	-0.0492283	0.0109388	7.05426e-06	-0.0127	0.0187	0.4985	20.2531
1523	genus	Lachnospiraceae NK4A136 group	rs59805249	T	C	0.0936162	0.0207982	9.45385e-06	-0.0455	0.0309	0.1418	20.2605
1524	genus	Lachnospiraceae NK4A136 group	rs68104925	T	C	-0.0549104	0.0115385	2.36779e-06	-0.009	0.0196	0.6441	22.647
1525	genus	Lachnospiraceae NK4A136 group	rs7073658	T	G	-0.0499621	0.0109693	5.2691e-06	0.0018	0.0181	0.92	20.7456
1526	genus	Lachnospiraceae NK4A136 group	rs73044693	A	G	-0.10758	0.0229884	3.57256e-06	0.0154	0.0361	0.669501	21.9
1527	genus	Lachnospiraceae NK4A136 group	rs7616165	G	T	-0.230542	0.0483465	2.77391e-06	-0.078	0.0594	0.189	22.739
1528	genus	Lachnospiraceae NK4A136 group	rs76193507	A	G	-0.22973	0.0499776	2.9309e-06	-0.0275	0.0323	0.3934	21.1293
1529	genus	Lachnospiraceae NK4A136 group	rs7832116	A	G	-0.0714756	0.0151703	3.57084e-06	-0.0243	0.027	0.3676	22.1987
1530	genus	Lachnospiraceae NK4A136 group	rs954878	A	G	-0.0520656	0.0109082	1.78203e-06	0.0143	0.0187	0.4447	22.7821
1531	genus	Lachnospiraceae UCG 001	rs10815577	C	G	-0.0683706	0.0143691	1.71503e-06	0.0066	0.0184	0.718399	22.6403
1532	genus	Lachnospiraceae UCG 001	rs12131224	C	T	0.117095	0.02591	7.39863e-06	-0.0214	0.029	0.4615	20.4243
1533	genus	Lachnospiraceae UCG 001	rs2050911	G	A	0.0751466	0.0153934	1.10648e-06	0.0147	0.0191	0.4398	23.8313
1534	genus	Lachnospiraceae UCG 001	rs2371284	T	C	-0.0761893	0.0170127	7.55967e-06	0.0006	0.0216	0.9774	20.0559
1535	genus	Lachnospiraceae UCG 001	rs437876	T	C	0.0784637	0.0144768	7.1655e-08	0.0194	0.0189	0.304	29.3761
1536	genus	Lachnospiraceae UCG 001	rs4981345	T	C	-0.0681973	0.0149831	6.08596e-06	0.0092	0.0192	0.631401	20.7171
1537	genus	Lachnospiraceae UCG 001	rs573933	T	C	-0.107898	0.0232346	3.10508e-06	0.0385	0.0294	0.1909	21.5655
1538	genus	Lachnospiraceae UCG 001	rs62496417	T	G	-0.0748504	0.0165681	5.87504e-06	0.0103	0.022	0.637801	20.4101
1539	genus	Lachnospiraceae UCG 001	rs7213933	T	A	-0.0816269	0.01838	9.01671e-06	0.0246	0.0247	0.3193	19.7231
1540	genus	Lachnospiraceae UCG 001	rs7341608	T	C	-0.0784757	0.0177648	9.48124e-06	0.057	0.0267	0.0326701	19.5142
1541	genus	Lachnospiraceae UCG 001	rs74034332	G	A	0.168045	0.0382637	3.33351e-06	0.0126	0.0375	0.7366	19.2877
1542	genus	Lachnospiraceae UCG 001	rs78848836	A	G	-0.118868	0.0259753	3.38171e-06	0.023	0.0296	0.4373	20.9415
1543	genus	Lachnospiraceae UCG 001	rs79476906	T	A	-0.087088	0.0197008	8.27425e-06	-0.0115	0.0252	0.6468	19.541
1544	genus	Lachnospiraceae UCG 001	rs8104225	A	G	0.0892098	0.0197665	8.04216e-06	-0.0079	0.0216	0.7141	20.3688
1545	genus	Lachnospiraceae UCG 001	rs9403580	C	T	0.107801	0.0229777	3.46785e-06	0.018	0.0271	0.5058	22.0104
1546	genus	Lachnospiraceae UCG 001	rs985416	C	T	0.0970258	0.0181807	1.45591e-07	0.0294	0.0235	0.2119	28.4809
1547	genus	Lachnospiraceae UCG 004	rs11128180	A	G	0.0648288	0.0140126	4.51737e-06	0.0153	0.0212	0.4726	21.4041
1548	genus	Lachnospiraceae UCG 004	rs12072562	T	C	0.133104	0.0303566	7.0737e-06	0.0145	0.0473	0.759799	19.2254
1549	genus	Lachnospiraceae UCG 004	rs12673420	G	A	0.0554351	0.0118375	2.98079e-06	-0.0007	0.0181	0.9674	21.9305
1550	genus	Lachnospiraceae UCG 004	rs12747809	G	A	-0.062197	0.0125685	8.64875e-07	0.0407	0.0201	0.0434901	24.4892
1551	genus	Lachnospiraceae UCG 004	rs12894272	A	G	0.0579792	0.0125229	4.33949e-06	-0.0077	0.0191	0.6849	21.4356
1552	genus	Lachnospiraceae UCG 004	rs233486	A	G	-0.0799088	0.017766	6.28457e-06	0.0029	0.0262	0.9128	20.2307
1553	genus	Lachnospiraceae UCG 004	rs2444793	C	T	-0.0542433	0.0118188	4.77076e-06	0.0066	0.0185	0.723199	21.0644
1554	genus	Lachnospiraceae UCG 004	rs2706242	G	C	-0.0901399	0.0199712	9.83848e-06	0.0051	0.0321	0.875	20.3716
1555	genus	Lachnospiraceae UCG 004	rs2726805	A	G	0.0548397	0.0120844	6.30399e-06	0.0214	0.0183	0.2424	20.5938
1556	genus	Lachnospiraceae UCG 004	rs2882478	G	A	-0.0577091	0.0118338	1.20811e-06	-0.0027	0.0182	0.8802	23.7814
1557	genus	Lachnospiraceae UCG 004	rs35182105	A	G	-0.109724	0.024221	4.86508e-06	-0.0624	0.0401	0.1199	20.5221
1558	genus	Lachnospiraceae UCG 004	rs6656451	C	T	-0.05436	0.011947	5.56781e-06	0.0334	0.018	0.0636107	20.7034
1559	genus	Lachnospiraceae UCG 004	rs7629954	A	G	0.108441	0.023825	5.77222e-06	-0.0293	0.0444	0.508899	20.7167
1560	genus	Lachnospiraceae UCG 008	rs10741777	T	C	-0.0973842	0.0194791	7.68659e-07	-0.0005	0.0196	0.9809	24.9941
1561	genus	Lachnospiraceae UCG 008	rs10793103	C	T	0.0974344	0.0181279	9.34937e-08	-0.0213	0.0181	0.2395	28.8887
1562	genus	Lachnospiraceae UCG 008	rs10801803	G	A	-0.117029	0.0243085	1.40029e-06	-0.009	0.0257	0.7256	23.1778
1563	genus	Lachnospiraceae UCG 008	rs13024781	T	C	-0.0798769	0.0168846	2.29166e-06	-0.001	0.0181	0.9553	22.3801
1564	genus	Lachnospiraceae UCG 008	rs57091572	A	G	-0.110443	0.0235801	2.85822e-06	0.0664	0.0267	0.0128201	21.9372
1565	genus	Lachnospiraceae UCG 008	rs57254474	G	A	0.0886512	0.0199045	6.92061e-06	0.0311	0.0222	0.1608	19.8365
1566	genus	Lachnospiraceae UCG 008	rs61944774	A	G	0.179838	0.0393797	6.34122e-06	-0.0515	0.0405	0.2029	20.8554
1567	genus	Lachnospiraceae UCG 008	rs62277846	C	T	0.102292	0.0212319	1.58892e-06	0.0234	0.023	0.3086	23.2118
1568	genus	Lachnospiraceae UCG 008	rs67078837	T	C	-0.0845848	0.0170693	7.68189e-07	0.0293	0.0183	0.1102	24.5559
1569	genus	Lachnospiraceae UCG 008	rs75356640	G	A	0.136523	0.0303128	9.83206e-06	-0.0019	0.0272	0.9456	20.2844
1570	genus	Lachnospiraceae UCG 008	rs955844	A	C	0.112064	0.0228369	1.80994e-06	-0.024	0.0263	0.3615	24.0801
1571	genus	Lachnospiraceae UCG 008	rs9873555	G	C	-0.121162	0.0233467	2.41343e-07	-0.0179	0.0282	0.5264	26.9326
1572	genus	Lachnospiraceae UCG 010	rs10414815	T	C	0.10453	0.0230253	4.23977e-06	-0.0721	0.0443	0.1038	20.6096
1573	genus	Lachnospiraceae UCG 010	rs11192447	A	G	0.126592	0.024345	4.68957e-07	-0.0201	0.0422	0.6332	27.0392
1574	genus	Lachnospiraceae UCG 010	rs12346653	C	T	0.0657686	0.0139569	2.70321e-06	-0.0219	0.0222	0.324	22.2053
1575	genus	Lachnospiraceae UCG 010	rs17730011	G	A	-0.0702357	0.015706	7.84597e-06	-0.0052	0.022	0.8118	19.9979
1576	genus	Lachnospiraceae UCG 010	rs2153460	A	T	-0.0684038	0.0156562	9.17312e-06	-0.0052	0.0243	0.8303	19.0893
1577	genus	Lachnospiraceae UCG 010	rs2833528	C	T	-0.0562148	0.0127763	9.9199e-06	-0.0216	0.0188	0.2515	19.3594
1578	genus	Lachnospiraceae UCG 010	rs336138	G	T	0.0779543	0.0171865	7.48417e-06	0.0204	0.0283	0.4709	20.5733
1579	genus	Lachnospiraceae UCG 010	rs4576377	A	C	-0.0572001	0.0127043	7.63056e-06	-0.0117	0.0187	0.534	20.2718
1580	genus	Lachnospiraceae UCG 010	rs72761829	A	T	0.111884	0.0238893	2.57651e-06	-0.039	0.0316	0.218	21.9344
1581	genus	Lachnospiraceae UCG 010	rs72894957	G	A	0.222263	0.0486425	5.68428e-06	0.0601	0.0604	0.3203	20.8786
1582	genus	Lachnospiraceae UCG 010	rs74315802	G	T	0.0867262	0.0183477	3.19006e-06	-0.0268	0.0238	0.2596	22.3428
1583	genus	Lachnospiraceae UCG 010	rs9981767	A	C	0.0655062	0.0131994	9.96373e-07	0.0168	0.0209	0.4218	24.6295
1584	genus	Lactobacillus	rs12693845	C	T	-0.0805447	0.0177429	8.9632e-06	0.0431	0.0186	0.0209199	20.6075
1585	genus	Lactobacillus	rs1530559	G	A	0.0804001	0.0178207	4.93109e-06	-0.0311	0.0183	0.0888403	20.3545
1586	genus	Lactobacillus	rs16861661	G	A	-0.183147	0.038148	1.2781e-06	-0.0505	0.0363	0.1644	23.0492
1587	genus	Lactobacillus	rs328312	T	A	0.0815092	0.0169441	1.40618e-06	0.0376	0.0181	0.03788	23.1406
1588	genus	Lactobacillus	rs6092149	A	T	-0.0801344	0.017149	3.29042e-06	0.0359	0.0184	0.0512094	21.8355
1589	genus	Lactobacillus	rs62314653	C	A	0.187692	0.0394585	2.24383e-06	0.0651	0.0383	0.0892401	22.6262
1590	genus	Lactobacillus	rs7399658	G	A	-0.107134	0.0221883	3.12099e-06	-0.024	0.0234	0.3051	23.3134
1591	genus	Lactobacillus	rs75127669	C	A	0.139784	0.0310414	6.83434e-06	0.0253	0.0344	0.4624	20.2783
1592	genus	Lactobacillus	rs768253	T	G	-0.079195	0.0171791	4.2477e-06	-0.0003	0.0181	0.9854	21.2518
1593	genus	Lactobacillus	rs77478751	A	G	-0.219886	0.0475759	7.32705e-06	0.0035	0.0283	0.9014	21.3609
1594	genus	Lactobacillus	rs921925	A	C	0.0985077	0.0203229	9.71665e-07	-0.0048	0.0222	0.8271	23.4947
1595	genus	Lactococcus	rs10417872	T	G	0.118306	0.024522	1.28678e-06	0.0243	0.0201	0.2267	23.2756
1596	genus	Lactococcus	rs123059	T	C	-0.13671	0.0274694	1.26562e-06	-0.0137	0.0219	0.532	24.7686
1597	genus	Lactococcus	rs12621813	G	A	0.108423	0.0239978	6.60829e-06	0.0155	0.0205	0.4479	20.4125
1598	genus	Lactococcus	rs17168302	G	A	0.191857	0.0424761	6.28602e-06	-0.0031	0.0292	0.9146	20.4016
1599	genus	Lactococcus	rs2293361	C	T	-0.199221	0.0430969	1.39593e-06	-0.0576	0.0402	0.1519	21.3687
1600	genus	Lactococcus	rs34757988	G	C	0.122294	0.0228976	8.95039e-08	-0.0288	0.0186	0.1211	28.5252
1601	genus	Lactococcus	rs4766997	C	T	0.114599	0.023839	2.06145e-06	0.0113	0.0183	0.5378	23.1093
1602	genus	Lactococcus	rs55910161	C	T	0.146426	0.0307367	2.36214e-06	0.012	0.0289	0.6765	22.6946
1603	genus	Lactococcus	rs6674304	C	T	0.200758	0.0442121	6.17759e-06	0.0073	0.0479	0.8784	20.6187
1604	genus	Lactococcus	rs757872	G	C	0.140799	0.027582	4.36882e-07	0.0465	0.0242	0.0549604	26.0585
1605	genus	Lactococcus	rs7992246	T	C	0.104232	0.0230786	4.44724e-06	0.004	0.0185	0.8303	20.3977
1606	genus	Marvinbryantia	rs11620597	T	C	0.119479	0.0271688	7.80178e-06	0.0379	0.06	0.5278	19.3395
1607	genus	Marvinbryantia	rs11645029	G	C	-0.060618	0.0131551	4.14752e-06	0.0036	0.0182	0.8439	21.2331
1608	genus	Marvinbryantia	rs1187983	C	T	-0.0935456	0.0193174	2.02427e-06	-0.01	0.0299	0.7383	23.4502
1609	genus	Marvinbryantia	rs146541147	G	A	0.118845	0.0268423	6.86288e-06	-0.0114	0.0509	0.8235	19.6031
1610	genus	Marvinbryantia	rs2724813	A	G	-0.0840769	0.0167551	6.28451e-07	-0.0097	0.0214	0.6496	25.1803
1611	genus	Marvinbryantia	rs2842896	C	T	-0.0649396	0.0131146	7.25363e-07	0.0311	0.0185	0.09234	24.5192
1612	genus	Marvinbryantia	rs2863363	A	G	0.0634861	0.0136323	3.11281e-06	0.0235	0.0211	0.2649	21.688
1613	genus	Marvinbryantia	rs3125832	A	C	0.0679323	0.015012	5.02731e-06	-0.0127	0.0218	0.5603	20.4774
1614	genus	Marvinbryantia	rs61884471	G	A	0.124426	0.0248431	1.01163e-06	0.0116	0.0291	0.6903	25.0849
1615	genus	Marvinbryantia	rs72948274	A	C	-0.126354	0.0272212	3.2591e-06	0.0355	0.0373	0.3418	21.5459
1616	genus	Marvinbryantia	rs8006832	G	T	-0.0952415	0.0216699	6.58083e-06	0.0408	0.0317	0.199	19.317
1617	genus	Methanobrevibacter	rs10202904	T	G	-0.112811	0.0239106	3.08549e-06	-0.0156	0.0184	0.3978	22.2598
1618	genus	Methanobrevibacter	rs11018665	A	T	0.113013	0.0254343	7.03099e-06	0.0199	0.0212	0.3479	19.7433
1619	genus	Methanobrevibacter	rs1334944	T	C	0.115197	0.0255492	7.6138e-06	0.0486	0.02	0.0152198	20.3293
1620	genus	Methanobrevibacter	rs4779844	G	C	0.109639	0.0247979	9.28281e-06	0.0234	0.019	0.2193	19.5478
1621	genus	Methanobrevibacter	rs4802933	A	G	-0.135628	0.0308139	9.73818e-06	0.0215	0.0214	0.3141	19.3735
1622	genus	Methanobrevibacter	rs6776814	T	C	-0.188956	0.0419905	8.04905e-06	-0.0603	0.0641	0.3463	20.2498
1623	genus	Methanobrevibacter	rs76029318	T	C	0.222849	0.0454319	1.07552e-06	-0.0236	0.0374	0.5287	24.0602
1624	genus	Methanobrevibacter	rs894996	C	A	0.214213	0.0456045	3.81567e-06	-0.0122	0.0358	0.732399	22.0635
1625	genus	Odoribacter	rs10093869	A	G	-0.0577795	0.0125389	3.67441e-06	-0.0069	0.0183	0.7057	21.2337
1626	genus	Odoribacter	rs10423795	C	T	0.0550695	0.0121164	6.57936e-06	0.0435	0.0186	0.0193798	20.6573
1627	genus	Odoribacter	rs16918425	A	T	0.0999781	0.0223785	8.85048e-06	0.0214	0.0425	0.6141	19.9595
1628	genus	Odoribacter	rs28417404	A	G	-0.0726896	0.0161372	3.68032e-06	0.0416	0.0306	0.1738	20.2903
1629	genus	Odoribacter	rs4793970	A	G	-0.0576329	0.0129154	6.02696e-06	0.0002	0.0189	0.9934	19.9125
1630	genus	Odoribacter	rs503751	C	G	0.0618294	0.0118887	2.07625e-07	-0.0004	0.018	0.982	27.0474
1631	genus	Odoribacter	rs6856150	G	A	0.0881922	0.0194146	6.0595e-06	-0.0232	0.0276	0.4009	20.6349
1632	genus	Odoribacter	rs74553962	T	G	0.121449	0.0264106	9.48684e-06	-0.0313	0.0344	0.3633	21.1461
1633	genus	Odoribacter	rs77779484	G	A	-0.133489	0.0268526	6.56256e-07	-0.0029	0.0376	0.9389	24.7127
1634	genus	Olsenella	rs1035588	A	G	-0.108148	0.0236848	4.85501e-06	0.0441	0.0187	0.0181401	20.8497
1635	genus	Olsenella	rs17148768	G	A	0.140434	0.0295602	2.1984e-06	-0.0048	0.0242	0.8446	22.57
1636	genus	Olsenella	rs2759329	G	A	-0.111131	0.0237218	3.43201e-06	0.0239	0.0187	0.2008	21.9471
1637	genus	Olsenella	rs35225860	A	G	-0.223604	0.0482391	3.87041e-06	0.0121	0.0473	0.7977	21.4862
1638	genus	Olsenella	rs61090148	A	G	-0.104783	0.0231343	6.43728e-06	-0.0111	0.0183	0.5433	20.5148
1639	genus	Olsenella	rs62112538	C	T	-0.19943	0.0407033	1.1882e-06	0.0094	0.0289	0.746299	24.0062
1640	genus	Olsenella	rs72691585	C	A	-0.249079	0.0520814	2.95294e-06	-0.0551	0.0264	0.0369496	22.8722
1641	genus	Olsenella	rs7540303	C	T	0.108044	0.023638	5.32027e-06	-0.0117	0.0187	0.5317	20.892
1642	genus	Olsenella	rs8066522	G	A	-0.106529	0.0240379	9.70095e-06	-0.016	0.0193	0.4052	19.64
1643	genus	Olsenella	rs9460691	C	A	0.119966	0.0268645	7.28354e-06	-0.0067	0.0232	0.773101	19.9415
1644	genus	Oscillibacter	rs11627628	T	C	0.143961	0.0290223	1.0092e-06	-0.0216	0.0339	0.5244	24.605
1645	genus	Oscillibacter	rs11990279	T	C	-0.0824934	0.0180457	4.94298e-06	-0.0488	0.0258	0.0587706	20.8972
1646	genus	Oscillibacter	rs12417956	C	G	0.0785431	0.0174075	6.02626e-06	-0.0183	0.0202	0.363	20.3585
1647	genus	Oscillibacter	rs12649930	T	G	0.121589	0.0259612	4.09379e-06	0.0312	0.03	0.2992	21.935
1648	genus	Oscillibacter	rs133832	A	C	-0.0795527	0.0162411	1.14719e-06	-0.0085	0.0202	0.6724	23.9928
1649	genus	Oscillibacter	rs137917150	T	A	-0.174992	0.0388394	4.61985e-06	0.0442	0.0309	0.1534	20.2998
1650	genus	Oscillibacter	rs16866406	A	G	0.0988765	0.0208795	3.07821e-06	-0.015	0.0252	0.5523	22.4256
1651	genus	Oscillibacter	rs16934185	A	G	-0.129568	0.028157	4.38031e-06	0.0411	0.0295	0.1643	21.1748
1652	genus	Oscillibacter	rs234108	A	G	0.0749553	0.0152632	9.16336e-07	0.006	0.0184	0.7424	24.1164
1653	genus	Oscillibacter	rs36095275	C	T	-0.0752368	0.0156861	1.39627e-06	0.0149	0.0184	0.4175	23.0054
1654	genus	Oscillibacter	rs4506202	A	G	-0.0711323	0.0152261	3.20825e-06	0.0114	0.0182	0.531401	21.8251
1655	genus	Oscillibacter	rs61883564	A	G	-0.101351	0.0221016	3.38712e-06	0.0137	0.0262	0.6013	21.0288
1656	genus	Oscillibacter	rs6901560	C	G	0.0855032	0.018693	6.20951e-06	-0.0147	0.0232	0.5274	20.9221
1657	genus	Oscillibacter	rs75453768	G	T	0.12212	0.0268629	5.34738e-06	-0.0324	0.0305	0.2881	20.6665
1658	genus	Oscillibacter	rs761240	T	G	-0.17664	0.0388812	2.03841e-06	-0.025	0.042	0.5521	20.6394
1659	genus	Oscillibacter	rs9393920	A	G	-0.0744662	0.0151081	9.92237e-07	0.0121	0.019	0.523801	24.294
1660	genus	Oscillospira	rs12206468	G	A	-0.133016	0.0269733	1.04222e-06	0.0578	0.0338	0.0873997	24.3185
1661	genus	Oscillospira	rs12925026	T	C	0.13559	0.030678	9.31021e-06	-0.0326	0.0389	0.402	19.5345
1662	genus	Oscillospira	rs1954532	T	C	-0.0826246	0.0175252	2.26773e-06	-0.0225	0.0227	0.3207	22.2277
1663	genus	Oscillospira	rs28889936	A	C	0.114051	0.0252838	3.36585e-06	0.0264	0.0306	0.388	20.3475
1664	genus	Oscillospira	rs62422654	C	T	0.0898456	0.0198088	6.46754e-06	-0.0031	0.0222	0.8883	20.572
1665	genus	Oscillospira	rs72866977	A	C	-0.130569	0.0281674	5.62701e-06	0.0417	0.0337	0.2161	21.4875
1666	genus	Oscillospira	rs73038677	T	A	-0.08321	0.0168666	1.0943e-06	0.001	0.0264	0.9702	24.3388
1667	genus	Oscillospira	rs751183	T	C	-0.0774322	0.0172216	6.85127e-06	0.0257	0.0235	0.2734	20.2162
1668	genus	Oscillospira	rs8076323	A	G	0.0715392	0.0156539	5.61316e-06	0.0521	0.0192	0.00664599	20.8855
1669	genus	Oxalobacter	rs10464997	G	A	0.137691	0.0294804	3.29754e-06	-0.0067	0.0233	0.7751	21.8145
1670	genus	Oxalobacter	rs11108500	A	G	-0.199099	0.0427327	3.74279e-06	0.0153	0.0323	0.635501	21.7079
1671	genus	Oxalobacter	rs111966731	T	C	0.213114	0.047162	7.29863e-06	-0.0019	0.0321	0.9521	20.4193
1672	genus	Oxalobacter	rs12002250	A	C	0.217122	0.0466317	1.41504e-06	0.0105	0.0448	0.8155	21.6793
1673	genus	Oxalobacter	rs1569853	T	C	-0.138078	0.0296981	3.64501e-06	-0.0578	0.0276	0.0361801	21.6166
1674	genus	Oxalobacter	rs36057338	G	T	0.207847	0.0421439	8.79803e-07	0.0246	0.051	0.6303	24.323
1675	genus	Oxalobacter	rs3862635	C	T	-0.172142	0.0394026	9.18685e-06	0.0607	0.0313	0.0525303	19.0864
1676	genus	Oxalobacter	rs4428215	G	A	0.130293	0.0242237	7.51071e-08	-0.0257	0.0208	0.2165	28.9307
1677	genus	Oxalobacter	rs6000536	C	T	-0.130992	0.0253804	2.06054e-07	-0.0235	0.0241	0.3292	26.6374
1678	genus	Oxalobacter	rs6071435	T	A	-0.105512	0.021489	1.07431e-06	0.0217	0.0186	0.2438	24.1088
1679	genus	Oxalobacter	rs6993398	G	A	0.127217	0.0278855	7.12773e-06	0.0148	0.0234	0.5283	20.813
1680	genus	Oxalobacter	rs736744	C	T	0.117882	0.0211262	2.57471e-08	-0.0078	0.0182	0.6705	31.1352
1681	genus	Parabacteroides	rs115602804	G	A	0.10308	0.0222736	1.93059e-06	0.038	0.029	0.1905	21.4176
1682	genus	Parabacteroides	rs11965579	G	C	0.162824	0.0381863	8.86592e-06	0.0242	0.0608	0.69	18.1811
1683	genus	Parabacteroides	rs3860755	G	C	0.0558784	0.0116625	1.71325e-06	0.0018	0.0194	0.9261	22.9566
1684	genus	Parabacteroides	rs4236095	G	A	0.0761961	0.0157042	1.93145e-06	0.0477	0.0298	0.1092	23.5416
1685	genus	Parabacteroides	rs60884758	C	T	-0.0702667	0.0142249	5.70689e-07	0.0723	0.0235	0.002072	24.4006
1686	genus	Parabacteroides	rs6657302	T	C	-0.10452	0.0225521	9.75699e-06	-0.0069	0.0367	0.8496	21.4794
1687	genus	Parabacteroides	rs72893646	A	T	-0.0715594	0.0156668	8.83391e-06	-0.0007	0.0271	0.9807	20.8629
1688	genus	Parabacteroides	rs7298818	C	T	0.0888832	0.0200902	8.53629e-06	-0.0351	0.0298	0.2384	19.5736
1689	genus	Paraprevotella	rs10842464	T	C	-0.0758215	0.0172568	6.59715e-06	-0.0247	0.0197	0.2099	19.3048
1690	genus	Paraprevotella	rs140997932	T	C	-0.162376	0.0354178	2.11119e-06	0.0518	0.0396	0.1907	21.0183
1691	genus	Paraprevotella	rs145020347	A	G	-0.12465	0.0262323	4.03009e-06	0.0192	0.0258	0.4563	22.5793
1692	genus	Paraprevotella	rs17109926	A	G	-0.0988335	0.0216172	6.75279e-06	-0.0047	0.0203	0.8169	20.9031
1693	genus	Paraprevotella	rs17785622	A	G	0.248065	0.0524304	1.92659e-06	0.0566	0.0476	0.2341	22.3855
1694	genus	Paraprevotella	rs2081023	A	G	-0.122561	0.0236507	2.638e-07	0.0401	0.0257	0.1187	26.8543
1695	genus	Paraprevotella	rs3008582	T	C	0.10572	0.0227246	4.35989e-06	0.0371	0.0229	0.105	21.6433
1696	genus	Paraprevotella	rs3801748	G	A	0.0779721	0.0171691	5.20177e-06	0.0643	0.0188	0.000627393	20.6244
1697	genus	Paraprevotella	rs4756632	G	T	-0.138905	0.0289897	3.81747e-06	-0.0045	0.0267	0.866	22.9589
1698	genus	Paraprevotella	rs4767113	C	T	0.0882466	0.018382	2.14357e-06	-0.0131	0.0192	0.494899	23.0469
1699	genus	Paraprevotella	rs7240324	T	G	-0.10229	0.0226948	5.95902e-06	-0.0487	0.0211	0.0208901	20.315
1700	genus	Paraprevotella	rs9602779	A	C	-0.106692	0.0220263	6.92746e-07	0.0002	0.0211	0.9906	23.4627
1701	genus	Paraprevotella	rs9900242	A	G	-0.0852967	0.0175212	1.14068e-06	-0.0262	0.019	0.1673	23.6994
1702	genus	Parasutterella	rs10899911	A	G	-0.0717102	0.0148151	1.15272e-06	0.0113	0.0215	0.597901	23.4288
1703	genus	Parasutterella	rs11715853	G	A	-0.0662952	0.0146114	6.22913e-06	0.0115	0.0198	0.5627	20.5864
1704	genus	Parasutterella	rs1403396	A	T	-0.0756729	0.0159035	2.75519e-06	-0.0038	0.0219	0.8634	22.6411
1705	genus	Parasutterella	rs2090816	A	C	0.0840967	0.0177315	2.89715e-06	-0.0185	0.0238	0.4361	22.494
1706	genus	Parasutterella	rs35055552	T	C	0.109554	0.0235433	3.34853e-06	-0.0394	0.0261	0.1315	21.6533
1707	genus	Parasutterella	rs35414597	T	A	-0.0684946	0.0142143	1.51206e-06	-0.029	0.0199	0.1454	23.2199
1708	genus	Parasutterella	rs55877868	A	C	-0.104458	0.0228089	2.87068e-06	-0.0349	0.0299	0.2429	20.9735
1709	genus	Parasutterella	rs62273907	A	G	0.229468	0.0502262	5.88384e-06	-0.0439	0.0359	0.2222	20.873
1710	genus	Parasutterella	rs6809952	G	A	-0.0684957	0.0150892	8.13349e-06	-0.0109	0.0206	0.5956	20.6062
1711	genus	Parasutterella	rs6828768	C	T	0.0636852	0.0132645	1.78328e-06	-0.0118	0.0181	0.5144	23.0512
1712	genus	Parasutterella	rs7303158	C	T	0.0646859	0.0134256	1.32776e-06	0.0136	0.0182	0.4529	23.2141
1713	genus	Parasutterella	rs7311004	T	C	-0.0617522	0.0136438	5.92054e-06	0.002	0.0182	0.9134	20.4848
1714	genus	Parasutterella	rs7572229	G	A	0.066273	0.0132736	6.31698e-07	-0.0062	0.018	0.7293	24.9285
1715	genus	Parasutterella	rs78383039	T	C	-0.146315	0.0297119	1.57438e-06	0.021	0.0457	0.646001	24.2501
1716	genus	Parasutterella	rs8039785	T	G	0.0618345	0.0133	3.62095e-06	0.0301	0.018	0.0947611	21.6151
1717	genus	Parasutterella	rs823424	G	A	-0.0713448	0.0156958	4.95295e-06	0.0396	0.0208	0.0564898	20.6613
1718	genus	Peptococcus	rs10031059	T	C	-0.121167	0.0225844	1.23637e-07	-0.0073	0.0211	0.729001	28.7838
1719	genus	Peptococcus	rs11001941	G	A	-0.195611	0.0392217	1.32858e-06	-0.0465	0.0321	0.1469	24.8734
1720	genus	Peptococcus	rs11030569	A	T	-0.17402	0.0374133	3.12991e-06	-0.0126	0.0273	0.643101	21.6345
1721	genus	Peptococcus	rs12069354	C	T	0.16763	0.03795	9.28339e-06	0.0287	0.0381	0.4523	19.5109
1722	genus	Peptococcus	rs2054133	G	A	0.0895433	0.0188332	2.14166e-06	0.0109	0.0191	0.5677	22.6058
1723	genus	Peptococcus	rs34282744	G	C	0.191797	0.0399832	1.83535e-06	-0.0373	0.0328	0.2557	23.0107
1724	genus	Peptococcus	rs36121075	A	G	-0.14067	0.030628	6.9872e-06	-0.0266	0.024	0.2682	21.0944
1725	genus	Peptococcus	rs413827	G	A	0.110229	0.0237523	3.30085e-06	0.0012	0.0212	0.9559	21.5369
1726	genus	Peptococcus	rs5770862	T	C	0.162018	0.0356813	3.21957e-06	0.0159	0.031	0.6073	20.6179
1727	genus	Peptococcus	rs6918730	G	A	0.135311	0.0289742	1.14732e-06	-0.0216	0.0385	0.5748	21.8092
1728	genus	Peptococcus	rs7033353	T	G	0.090152	0.018995	2.21957e-06	0.0125	0.0181	0.4917	22.5254
1729	genus	Peptococcus	rs72850165	T	C	-0.134304	0.0300423	5.74152e-06	0.081	0.0339	0.0168	19.9853
1730	genus	Peptococcus	rs74592222	G	A	0.137957	0.0302965	8.55342e-06	0.015	0.0282	0.5945	20.7349
1731	genus	Peptococcus	rs75754569	C	G	0.181434	0.0319429	1.09884e-08	-0.0143	0.0314	0.6485	32.2619
1732	genus	Peptococcus	rs7766680	G	C	0.0976832	0.0214155	3.50768e-06	0.0021	0.0217	0.9244	20.8057
1733	genus	Peptococcus	rs77681628	C	T	0.200307	0.0387328	2.68836e-07	0.0071	0.0331	0.829	26.7446
1734	genus	Phascolarctobacterium	rs11929846	T	C	-0.0697199	0.0157969	8.88416e-06	0.0108	0.0219	0.623499	19.4791
1735	genus	Phascolarctobacterium	rs12618201	A	G	0.0641657	0.0138202	3.37696e-06	-0.0356	0.0182	0.0504998	21.5565
1736	genus	Phascolarctobacterium	rs1264476	T	G	0.0767335	0.0166041	4.29567e-06	-0.0253	0.0231	0.2741	21.3569
1737	genus	Phascolarctobacterium	rs28525131	G	A	-0.118657	0.0269048	8.22677e-06	-0.036	0.0421	0.3926	19.4503
1738	genus	Phascolarctobacterium	rs56069061	G	A	-0.111306	0.0230694	1.87174e-06	-0.0032	0.0367	0.9312	23.2789
1739	genus	Phascolarctobacterium	rs56157888	A	C	0.0954864	0.0193976	1.08506e-06	0.0143	0.0219	0.5142	24.2318
1740	genus	Phascolarctobacterium	rs6427992	G	C	-0.0652458	0.0137508	2.08614e-06	0.0111	0.0187	0.5521	22.5137
1741	genus	Phascolarctobacterium	rs74540770	G	A	-0.121014	0.0258621	3.60275e-06	0.0051	0.0332	0.878	21.8951
1742	genus	Phascolarctobacterium	rs75882962	T	C	0.0968661	0.0190575	3.18987e-07	-0.0349	0.0272	0.1992	25.8352
1743	genus	Phascolarctobacterium	rs76124218	C	G	-0.159361	0.0344532	2.66969e-06	0.0009	0.0479	0.9857	21.3946
1744	genus	Phascolarctobacterium	rs7982713	G	A	0.0726922	0.0163201	9.72164e-06	-0.0015	0.0203	0.9398	19.8395
1745	genus	Prevotella7	rs118038478	A	G	0.205676	0.0468917	7.85422e-06	-0.0322	0.0355	0.3649	19.2386
1746	genus	Prevotella7	rs12124567	A	G	-0.121281	0.0275017	9.48982e-06	-0.0037	0.0228	0.8717	19.4477
1747	genus	Prevotella7	rs12195431	T	C	0.196528	0.0442322	8.72818e-06	0.0075	0.0306	0.806	19.7411
1748	genus	Prevotella7	rs16937247	G	C	0.146098	0.0351529	9.63705e-06	-0.0258	0.0225	0.2507	17.2729
1749	genus	Prevotella7	rs2240542	C	T	0.12085	0.0261776	4.84146e-06	-0.042	0.0205	0.0406397	21.3124
1750	genus	Prevotella7	rs2918132	C	T	-0.114648	0.0254916	6.42409e-06	0.0052	0.0187	0.781801	20.2275
1751	genus	Prevotella7	rs430270	A	C	0.139155	0.0297055	2.86846e-06	-0.0198	0.023	0.39	21.9444
1752	genus	Prevotella7	rs57404562	C	A	0.155486	0.0316057	6.21576e-07	-0.0291	0.0272	0.2833	24.2022
1753	genus	Prevotella7	rs79263163	A	C	-0.143982	0.031501	7.51048e-06	-0.0117	0.0226	0.6033	20.8914
1754	genus	Prevotella7	rs9426434	T	C	-0.123657	0.0278514	9.71711e-06	0.0084	0.0191	0.6608	19.7126
1755	genus	Prevotella7	rs9608249	A	G	-0.158213	0.0336317	2.06687e-06	-0.0974	0.0291	0.000803508	22.1304
1756	genus	Prevotella7	rs9959718	G	A	0.133012	0.0275361	1.90058e-06	-0.0051	0.0225	0.8216	23.3333
1757	genus	Prevotella9	rs10512344	C	G	0.247373	0.0544087	3.19324e-06	-0.0086	0.0652	0.8945	20.6713
1758	genus	Prevotella9	rs111509883	T	C	0.171131	0.0347624	1.24389e-06	0.0271	0.0287	0.346	24.2346
1759	genus	Prevotella9	rs11199734	A	T	0.0770209	0.0169462	7.00288e-06	-0.0108	0.0219	0.622499	20.6572
1760	genus	Prevotella9	rs11685699	C	T	-0.141357	0.0295665	2.02552e-06	0.0285	0.0338	0.3982	22.858
1761	genus	Prevotella9	rs117271932	A	G	0.208089	0.0440393	2.81722e-06	0.0162	0.0388	0.6775	22.3263
1762	genus	Prevotella9	rs12648235	T	C	0.0785902	0.0177676	7.39079e-06	0.0144	0.0214	0.501	19.5651
1763	genus	Prevotella9	rs1304512	G	A	0.0761593	0.0165885	5.29082e-06	0.0137	0.0203	0.5011	21.0782
1764	genus	Prevotella9	rs16966465	G	C	0.0743348	0.0165291	9.33202e-06	0.0079	0.0232	0.7331	20.225
1765	genus	Prevotella9	rs2104588	T	C	0.105558	0.023773	8.12987e-06	-0.0059	0.0393	0.8818	19.7159
1766	genus	Prevotella9	rs2495052	A	G	0.0838978	0.0188523	8.97142e-06	-0.0021	0.0255	0.9347	19.8049
1767	genus	Prevotella9	rs2683313	A	G	-0.0724576	0.0151603	1.68895e-06	-0.0132	0.0195	0.4979	22.843
1768	genus	Prevotella9	rs4821647	G	C	0.0636957	0.0143983	9.9488e-06	-0.0083	0.019	0.6633	19.5704
1769	genus	Prevotella9	rs4968431	G	T	0.0640113	0.0144162	8.58441e-06	-0.0054	0.0189	0.7741	19.7156
1770	genus	Prevotella9	rs7232121	G	C	0.0671292	0.014423	3.76013e-06	0.0008	0.0183	0.9631	21.6628
1771	genus	Prevotella9	rs7237249	C	T	-0.0823764	0.0182126	8.93303e-06	0.0249	0.0231	0.281	20.4579
1772	genus	Prevotella9	rs72815774	T	C	-0.176186	0.0393068	8.78291e-06	-0.0504	0.0406	0.2142	20.0913
1773	genus	Prevotella9	rs746764	T	C	-0.0915772	0.0193245	2.03999e-06	-0.0037	0.022	0.8657	22.4573
1774	genus	Prevotella9	rs7976209	T	C	-0.0870786	0.0197951	7.28343e-06	0.0219	0.0249	0.3804	19.3513
1775	genus	Prevotella9	rs9428102	A	G	-0.0778845	0.0176068	4.61734e-06	-0.0172	0.0219	0.432	19.5677
1776	genus	Prevotella9	rs9613013	G	A	0.0917591	0.0202697	6.10415e-06	0.0112	0.0276	0.6856	20.493
1777	genus	Rikenellaceae RC9 gut group	rs12501673	A	G	0.116395	0.0262253	6.28983e-06	0.0373	0.0204	0.0672605	19.6983
1778	genus	Rikenellaceae RC9 gut group	rs17032291	T	C	-0.169579	0.0368251	6.61004e-06	0.0226	0.0276	0.4131	21.2057
1779	genus	Rikenellaceae RC9 gut group	rs17582787	A	G	-0.157739	0.0339924	3.55377e-06	0.0071	0.0243	0.7715	21.5335
1780	genus	Rikenellaceae RC9 gut group	rs2074881	T	C	-0.142236	0.032391	9.44772e-06	0.0072	0.0266	0.788099	19.2828
1781	genus	Rikenellaceae RC9 gut group	rs2900503	G	T	-0.172329	0.0326671	1.55282e-07	0.0246	0.0245	0.3135	27.8289
1782	genus	Rikenellaceae RC9 gut group	rs2998141	T	C	-0.136346	0.0293073	4.42373e-06	-0.0185	0.0214	0.3885	21.644
1783	genus	Rikenellaceae RC9 gut group	rs4270579	G	A	-0.118021	0.0271041	5.45647e-06	-0.0014	0.0193	0.9435	18.9605
1784	genus	Rikenellaceae RC9 gut group	rs4717843	G	T	-0.119376	0.0260548	4.7173e-06	-0.0183	0.0182	0.3159	20.9922
1785	genus	Rikenellaceae RC9 gut group	rs7113155	G	C	0.114423	0.0247798	5.26481e-06	0.0028	0.0187	0.8808	21.322
1786	genus	Rikenellaceae RC9 gut group	rs7193937	G	C	0.124153	0.027741	6.18767e-06	0.0188	0.0189	0.3208	20.0296
1787	genus	Rikenellaceae RC9 gut group	rs7712231	A	G	0.156284	0.0350462	7.97036e-06	-0.0134	0.0266	0.614601	19.8859
1788	genus	Rikenellaceae RC9 gut group	rs80309088	G	A	0.17405	0.0383423	4.55642e-06	0.0441	0.0279	0.1139	20.6059
1789	genus	Rikenellaceae RC9 gut group	rs9887954	G	A	-0.114849	0.0249013	4.80801e-06	-0.0099	0.0184	0.5913	21.2723
1790	genus	Romboutsia	rs10279978	A	G	-0.0622202	0.0127675	1.17009e-06	-0.0145	0.0194	0.4554	23.7492
1791	genus	Romboutsia	rs11221428	T	C	-0.0726779	0.0158263	6.48646e-06	0.0417	0.0215	0.0525799	21.0885
1792	genus	Romboutsia	rs114398731	G	C	-0.131039	0.0293815	7.95851e-06	-0.0181	0.0401	0.6519	19.8907
1793	genus	Romboutsia	rs16843578	C	T	-0.0875276	0.0196779	5.08123e-06	-0.0063	0.0404	0.8768	19.7849
1794	genus	Romboutsia	rs28603357	T	C	-0.214911	0.0474739	8.52235e-06	-0.0587	0.0656	0.3704	20.4931
1795	genus	Romboutsia	rs34302036	A	G	0.0550261	0.0120835	5.87667e-06	-0.0214	0.0183	0.2417	20.7374
1796	genus	Romboutsia	rs61841503	G	A	0.092888	0.0171454	3.99597e-08	-0.0392	0.027	0.1463	29.351
1797	genus	Romboutsia	rs62504452	A	G	-0.0710048	0.0156654	4.65831e-06	0.0014	0.0262	0.956	20.5443
1798	genus	Romboutsia	rs7109293	A	G	0.0919112	0.0205738	6.98354e-06	-0.0242	0.0283	0.3922	19.9575
1799	genus	Romboutsia	rs75200530	T	G	-0.190644	0.0421065	5.06555e-06	-0.1146	0.0541	0.0340502	20.4998
1800	genus	Romboutsia	rs75987356	G	A	-0.129578	0.0280454	6.70799e-06	0.0348	0.0342	0.3086	21.3472
1801	genus	Romboutsia	rs77702691	A	G	-0.094406	0.0208544	7.36973e-06	0.0002	0.0322	0.9948	20.4928
1802	genus	Romboutsia	rs9389266	T	G	0.0722815	0.0162353	9.38461e-06	-0.0342	0.0238	0.1506	19.8213
1803	genus	Romboutsia	rs9567264	C	T	0.0580018	0.0127495	5.75689e-06	-0.0292	0.0192	0.128	20.6966
1804	genus	Roseburia	rs116270582	T	A	-0.153844	0.0329324	1.19525e-06	-0.0042	0.0442	0.9247	21.823
1805	genus	Roseburia	rs12740451	T	C	0.0697527	0.0153607	7.34264e-06	0.0406	0.0264	0.1249	20.6205
1806	genus	Roseburia	rs147990086	A	G	-0.0578936	0.01324	8.92942e-06	-0.0332	0.0245	0.1743	19.1199
1807	genus	Roseburia	rs16910295	T	C	-0.0980434	0.020957	2.91111e-06	0.0268	0.0402	0.505	21.8867
1808	genus	Roseburia	rs2034589	G	C	0.0629765	0.0123489	5.01161e-07	0.0339	0.0236	0.1506	26.0076
1809	genus	Roseburia	rs2160994	T	C	0.0550687	0.0112481	9.6985e-07	0.0292	0.0192	0.1275	23.969
1810	genus	Roseburia	rs28040	G	C	0.0565693	0.0126792	9.26141e-06	-0.0145	0.0226	0.5208	19.9057
1811	genus	Roseburia	rs2943022	T	C	0.0493786	0.0106763	4.11408e-06	-0.0259	0.0184	0.1579	21.3911
1812	genus	Roseburia	rs302266	T	C	-0.0777312	0.0172985	8.12587e-06	-0.0216	0.027	0.4244	20.1917
1813	genus	Roseburia	rs329182	T	C	0.0690327	0.0152884	5.90142e-06	0.0225	0.0246	0.3603	20.3885
1814	genus	Roseburia	rs4748237	G	C	0.0488326	0.0106404	4.67223e-06	-0.0352	0.0181	0.0522504	21.0621
1815	genus	Roseburia	rs55858165	A	C	0.179284	0.0404954	9.98975e-06	0.0424	0.0477	0.374	19.6008
1816	genus	Roseburia	rs57466170	C	T	0.0741405	0.0171601	8.30102e-06	-0.0013	0.0345	0.9694	18.6669
1817	genus	Roseburia	rs6445851	G	A	-0.0497336	0.0108158	3.52721e-06	0.0105	0.0186	0.5708	21.1437
1818	genus	Roseburia	rs6930661	C	T	-0.0961587	0.0204975	2.47942e-06	-0.0053	0.0377	0.888	22.0078
1819	genus	Roseburia	rs75326254	C	T	-0.104628	0.0230897	7.50204e-06	-0.0213	0.0385	0.580899	20.5332
1820	genus	Roseburia	rs78753150	A	C	0.0968739	0.0214067	9.98312e-06	0.0696	0.0299	0.0198098	20.4793
1821	genus	Roseburia	rs9300744	C	T	-0.0588452	0.0126228	4.75118e-06	-0.002	0.0236	0.9322	21.7326
1822	genus	Ruminiclostridium5	rs10827477	A	G	-0.0547387	0.0115163	2.19177e-06	0.0119	0.0188	0.5279	22.5922
1823	genus	Ruminiclostridium5	rs113753996	T	C	0.0820689	0.0174463	3.98895e-06	-0.0016	0.0234	0.9438	22.1285
1824	genus	Ruminiclostridium5	rs1223978	T	C	0.0484169	0.0108254	8.16186e-06	0.0009	0.0182	0.9593	20.0034
1825	genus	Ruminiclostridium5	rs1492620	T	C	-0.0830505	0.0180073	3.52577e-06	0.037	0.0268	0.1667	21.271
1826	genus	Ruminiclostridium5	rs2286384	G	C	-0.0518814	0.0107482	1.43857e-06	0.0097	0.018	0.592199	23.2997
1827	genus	Ruminiclostridium5	rs243585	C	G	-0.0585939	0.0121017	1.32681e-06	-0.0108	0.0204	0.5971	23.443
1828	genus	Ruminiclostridium5	rs2482038	C	A	0.0518991	0.0108777	1.70314e-06	0.0207	0.0184	0.261	22.7639
1829	genus	Ruminiclostridium5	rs2791343	T	C	0.051717	0.0113369	5.53959e-06	0.0092	0.0184	0.6175	20.8104
1830	genus	Ruminiclostridium5	rs2801960	C	G	0.0520975	0.0115111	6.20872e-06	-0.0025	0.0198	0.9015	20.4832
1831	genus	Ruminiclostridium5	rs2833828	G	A	0.0489617	0.0108702	6.81651e-06	0.0089	0.0184	0.6284	20.2879
1832	genus	Ruminiclostridium5	rs4955951	A	G	-0.0713749	0.0165826	9.95519e-06	-0.0046	0.0282	0.8698	18.5261
1833	genus	Ruminiclostridium5	rs6121460	G	A	0.0932955	0.0199206	2.64107e-06	0.0192	0.0333	0.5646	21.934
1834	genus	Ruminiclostridium5	rs73002572	G	C	0.181548	0.0414078	8.8222e-06	-0.0472	0.0281	0.0936505	19.2227
1835	genus	Ruminiclostridium5	rs79968837	A	G	-0.0950311	0.0193507	1.14623e-06	0.0161	0.0412	0.6951	24.1177
1836	genus	Ruminiclostridium5	rs8053158	A	G	-0.0740543	0.0159151	5.89806e-06	-0.0114	0.028	0.684699	21.6512
1837	genus	Ruminiclostridium6	rs10829821	T	C	-0.097606	0.0216072	3.47141e-06	0.0332	0.0317	0.2944	20.4058
1838	genus	Ruminiclostridium6	rs116969552	A	G	-0.166823	0.0376681	9.15949e-06	-0.0656	0.0541	0.2257	19.6139
1839	genus	Ruminiclostridium6	rs11992182	A	C	0.0625299	0.0137876	4.64839e-06	0.0128	0.0216	0.5547	20.5684
1840	genus	Ruminiclostridium6	rs1871858	C	G	-0.105422	0.0237274	9.11606e-06	-0.0049	0.0284	0.8637	19.7404
1841	genus	Ruminiclostridium6	rs2548459	C	T	0.0554866	0.0122755	6.40206e-06	0.0096	0.0183	0.601999	20.4315
1842	genus	Ruminiclostridium6	rs35362464	C	A	0.0720077	0.0165387	8.99138e-06	-0.0486	0.026	0.0610394	18.9564
1843	genus	Ruminiclostridium6	rs61060922	T	G	0.15913	0.0322283	1.08647e-06	0.0388	0.0504	0.4419	24.3796
1844	genus	Ruminiclostridium6	rs663262	T	C	-0.13498	0.0310715	3.39417e-06	-0.0979	0.0508	0.05427	18.872
1845	genus	Ruminiclostridium6	rs67479537	T	C	0.118994	0.026487	9.302e-06	-0.0207	0.0422	0.6241	20.183
1846	genus	Ruminiclostridium6	rs71414120	T	G	0.200894	0.0406434	1.07697e-06	-0.0015	0.0411	0.9716	24.4317
1847	genus	Ruminiclostridium6	rs72991535	T	G	0.135604	0.0295174	4.95367e-06	0.0138	0.0488	0.777	21.1051
1848	genus	Ruminiclostridium6	rs73176030	T	C	0.058665	0.013208	7.28883e-06	-0.0499	0.0204	0.0142899	19.7282
1849	genus	Ruminiclostridium6	rs77193512	A	G	0.0736533	0.0153163	1.29587e-06	-0.0134	0.021	0.5222	23.1246
1850	genus	Ruminiclostridium6	rs792058	G	A	0.0554234	0.0125423	8.57953e-06	-0.0324	0.0183	0.0762202	19.5268
1851	genus	Ruminiclostridium6	rs79968172	G	A	0.11614	0.0243083	1.66054e-06	-0.0389	0.0384	0.3116	22.8271
1852	genus	Ruminiclostridium6	rs9555756	A	C	-0.0804138	0.0176692	7.10127e-06	-0.0283	0.0327	0.3874	20.7123
1853	genus	Ruminiclostridium9	rs113048721	C	G	0.0600735	0.0132737	4.10352e-06	0.0106	0.0256	0.6799	20.4823
1854	genus	Ruminiclostridium9	rs12040548	G	T	0.0570422	0.0122359	3.14872e-06	-0.0007	0.0204	0.9741	21.733
1855	genus	Ruminiclostridium9	rs12419854	T	A	-0.0727975	0.0155594	3.17992e-06	0.0145	0.0204	0.4768	21.89
1856	genus	Ruminiclostridium9	rs13033315	T	A	0.0511195	0.0111418	5.68052e-06	0.0344	0.0194	0.0756101	21.0506
1857	genus	Ruminiclostridium9	rs57665991	C	G	-0.0641507	0.0123339	2.07274e-07	-0.0209	0.0211	0.3226	27.0523
1858	genus	Ruminiclostridium9	rs6082461	A	C	0.0586425	0.0131004	4.86594e-06	-0.0118	0.0224	0.5992	20.0381
1859	genus	Ruminiclostridium9	rs7137760	C	T	0.050797	0.0112182	7.06911e-06	-0.0065	0.0182	0.7226	20.5035
1860	genus	Ruminiclostridium9	rs73592673	A	T	-0.081629	0.0169515	2.13971e-06	0.003	0.0272	0.9126	23.1886
1861	genus	Ruminiclostridium9	rs74303178	T	C	0.0532742	0.0119274	7.91566e-06	-0.0139	0.0194	0.4737	19.9501
1862	genus	Ruminiclostridium9	rs78191726	T	C	0.0944998	0.0210206	7.58287e-06	0.0361	0.0349	0.3001	20.2103
1863	genus	Ruminiclostridium9	rs79082720	C	G	0.0928576	0.0204871	6.46935e-06	-0.0749	0.0426	0.0781808	20.5434
1864	genus	Ruminiclostridium9	rs918449	A	G	-0.0950908	0.0197177	2.55994e-06	0.0453	0.0347	0.1912	23.2576
1865	genus	Ruminiclostridium9	rs9522712	T	C	0.0699728	0.0154939	4.65962e-06	0.0392	0.0253	0.1212	20.3956
1866	genus	Ruminiclostridium9	rs9809789	C	T	-0.0717454	0.0159673	8.71968e-06	-0.009	0.0233	0.698601	20.1894
1867	genus	Ruminococcaceae NK4A214 group	rs11241747	C	T	0.0533858	0.0120035	6.58971e-06	0.0306	0.02	0.1269	19.7806
1868	genus	Ruminococcaceae NK4A214 group	rs114244418	C	G	-0.175266	0.0372779	3.59151e-06	-0.0083	0.0458	0.8562	22.1051
1869	genus	Ruminococcaceae NK4A214 group	rs11586410	G	A	-0.0863422	0.0169937	3.66276e-07	-0.0192	0.025	0.4417	25.8149
1870	genus	Ruminococcaceae NK4A214 group	rs12642039	T	C	-0.0553003	0.0119397	3.43005e-06	0.0057	0.0188	0.7618	21.4519
1871	genus	Ruminococcaceae NK4A214 group	rs12731	A	G	-0.0527684	0.0115053	4.87237e-06	0.0128	0.0186	0.4927	21.0353
1872	genus	Ruminococcaceae NK4A214 group	rs13087692	T	G	0.0574623	0.012594	8.69224e-06	0.0066	0.0198	0.739399	20.8181
1873	genus	Ruminococcaceae NK4A214 group	rs136761	G	A	-0.0587521	0.0119155	8.15195e-07	0.0152	0.0188	0.4193	24.3122
1874	genus	Ruminococcaceae NK4A214 group	rs147475196	A	G	-0.133769	0.0295196	4.72496e-06	-0.018	0.0294	0.541499	20.5347
1875	genus	Ruminococcaceae NK4A214 group	rs34576931	G	C	-0.0873312	0.0194886	4.71641e-06	-0.0433	0.0361	0.2305	20.0806
1876	genus	Ruminococcaceae NK4A214 group	rs35559912	T	C	-0.0925071	0.0203674	4.89023e-06	0	0.0275	0.9988	20.6291
1877	genus	Ruminococcaceae NK4A214 group	rs4814689	C	T	-0.1083	0.0230708	4.5519e-06	-0.0257	0.0435	0.5553	22.036
1878	genus	Ruminococcaceae NK4A214 group	rs5994253	A	G	-0.0811302	0.0157621	2.35183e-07	-0.0081	0.0261	0.755699	26.4934
1879	genus	Ruminococcaceae NK4A214 group	rs62027366	T	C	0.0615389	0.0137612	6.58456e-06	0.0207	0.0226	0.3593	19.9981
1880	genus	Ruminococcaceae NK4A214 group	rs6681678	C	T	-0.100174	0.024	9.04931e-06	-0.009	0.0509	0.8593	17.4216
1881	genus	Ruminococcaceae NK4A214 group	rs73158814	C	G	-0.109257	0.0227458	2.19798e-06	0.0494	0.0487	0.3101	23.0726
1882	genus	Ruminococcaceae NK4A214 group	rs7573569	T	C	0.107739	0.0233638	3.23139e-06	-0.0521	0.0377	0.1667	21.2645
1883	genus	Ruminococcaceae UCG 002	rs10916131	C	T	-0.069333	0.0146753	2.87497e-06	0.025	0.0248	0.312	22.3205
1884	genus	Ruminococcaceae UCG 002	rs10927423	C	A	-0.0713617	0.0147712	8.49518e-07	0.0103	0.0236	0.663001	23.3398
1885	genus	Ruminococcaceae UCG 002	rs10964441	G	A	-0.14906	0.034486	7.45116e-06	-0.0044	0.0295	0.8814	18.6826
1886	genus	Ruminococcaceae UCG 002	rs113147300	A	G	-0.075842	0.0164562	7.6914e-06	0.0242	0.0263	0.3591	21.2403
1887	genus	Ruminococcaceae UCG 002	rs11607472	A	G	-0.0780229	0.0176325	7.18671e-06	0.0269	0.0358	0.452701	19.5802
1888	genus	Ruminococcaceae UCG 002	rs116974815	C	A	-0.189731	0.0396566	2.02518e-06	0.0172	0.0361	0.6344	22.8899
1889	genus	Ruminococcaceae UCG 002	rs11750293	G	T	-0.0578304	0.0120512	1.76136e-06	-0.0209	0.0188	0.2664	23.0276
1890	genus	Ruminococcaceae UCG 002	rs12463378	A	G	-0.0522061	0.0112086	2.95523e-06	-0.0022	0.0197	0.9093	21.6938
1891	genus	Ruminococcaceae UCG 002	rs15256	C	T	0.0732376	0.016834	9.45659e-06	0.007	0.0278	0.8008	18.9275
1892	genus	Ruminococcaceae UCG 002	rs2265670	C	G	-0.0512404	0.0109287	2.99166e-06	-0.0133	0.0182	0.4643	21.9831
1893	genus	Ruminococcaceae UCG 002	rs362417	G	C	-0.054863	0.0120984	7.80005e-06	0.0025	0.0222	0.9091	20.5638
1894	genus	Ruminococcaceae UCG 002	rs55793120	T	C	0.137396	0.027414	4.80674e-07	-0.0143	0.038	0.7062	25.1191
1895	genus	Ruminococcaceae UCG 002	rs56030423	G	A	-0.0982874	0.0216344	6.30385e-06	-0.0305	0.0355	0.3909	20.6398
1896	genus	Ruminococcaceae UCG 002	rs57079348	T	G	-0.076573	0.0172819	7.21822e-06	0.022	0.0391	0.5736	19.632
1897	genus	Ruminococcaceae UCG 002	rs6542556	A	G	0.050974	0.011406	7.86123e-06	0.0114	0.0186	0.5401	19.9724
1898	genus	Ruminococcaceae UCG 002	rs67746927	C	G	-0.054237	0.0110357	9.17088e-07	-0.0133	0.0184	0.4703	24.1541
1899	genus	Ruminococcaceae UCG 002	rs6793778	C	T	-0.0558706	0.0125258	9.81289e-06	-0.0154	0.0206	0.4542	19.8955
1900	genus	Ruminococcaceae UCG 002	rs7120052	A	C	0.0624796	0.0135523	1.96895e-06	-0.0063	0.0231	0.7861	21.2544
1901	genus	Ruminococcaceae UCG 002	rs7155595	C	A	0.0569929	0.0116986	1.14931e-06	0.0128	0.0197	0.5165	23.734
1902	genus	Ruminococcaceae UCG 002	rs7249614	A	G	-0.0492778	0.0110807	9.07376e-06	-0.0249	0.0186	0.1805	19.7775
1903	genus	Ruminococcaceae UCG 002	rs72874194	G	C	-0.0770289	0.016725	3.46664e-06	0.0115	0.0264	0.6635	21.2118
1904	genus	Ruminococcaceae UCG 002	rs7342369	C	A	-0.0527803	0.0116023	5.66121e-06	-0.0212	0.0209	0.3095	20.6944
1905	genus	Ruminococcaceae UCG 002	rs76847269	A	G	0.163508	0.0356151	5.1719e-06	0.1232	0.0573	0.03159	21.0771
1906	genus	Ruminococcaceae UCG 002	rs77564310	A	C	-0.0713093	0.0140855	3.28614e-07	-0.0009	0.0222	0.9689	25.6298
1907	genus	Ruminococcaceae UCG 002	rs79016051	C	T	-0.0887747	0.0189424	2.33742e-06	0.0055	0.0271	0.8386	21.9638
1908	genus	Ruminococcaceae UCG 002	rs882348	A	G	-0.0799946	0.0178618	5.44852e-06	-0.0428	0.028	0.1272	20.0572
1909	genus	Ruminococcaceae UCG 003	rs10490280	C	T	-0.0672094	0.0143309	4.15551e-06	0.0175	0.0231	0.4481	21.9943
1910	genus	Ruminococcaceae UCG 003	rs11243416	T	C	-0.0925653	0.0191203	1.66882e-06	-0.0736	0.0358	0.03992	23.4372
1911	genus	Ruminococcaceae UCG 003	rs11613919	G	T	0.0727604	0.0155716	1.62509e-06	-0.0165	0.0217	0.4476	21.8334
1912	genus	Ruminococcaceae UCG 003	rs139730	G	C	-0.0577655	0.0130645	9.72112e-06	-0.0128	0.0211	0.544201	19.5503
1913	genus	Ruminococcaceae UCG 003	rs16959793	A	C	-0.062527	0.0131259	2.21709e-06	0.0081	0.0184	0.6581	22.6924
1914	genus	Ruminococcaceae UCG 003	rs2523124	T	C	-0.0546625	0.0120823	5.7837e-06	-0.0068	0.0185	0.7106	20.4681
1915	genus	Ruminococcaceae UCG 003	rs3013089	G	A	-0.0551473	0.0120346	4.38133e-06	0.0181	0.0187	0.3329	20.9984
1916	genus	Ruminococcaceae UCG 003	rs4452755	A	C	-0.0634463	0.0134741	3.29335e-06	-0.0037	0.0191	0.8454	22.1725
1917	genus	Ruminococcaceae UCG 003	rs4532474	G	A	0.0769231	0.017045	4.82127e-06	-0.0303	0.0246	0.2178	20.3667
1918	genus	Ruminococcaceae UCG 003	rs4629039	T	A	0.0553742	0.0122659	6.54355e-06	0.0206	0.0186	0.2687	20.3804
1919	genus	Ruminococcaceae UCG 003	rs646327	G	A	0.0586696	0.0118369	7.8318e-07	0.0105	0.0184	0.5681	24.5667
1920	genus	Ruminococcaceae UCG 003	rs6759615	A	G	0.102523	0.0200204	7.86224e-07	-0.0165	0.0303	0.587	26.2238
1921	genus	Ruminococcaceae UCG 003	rs73341549	T	C	-0.169857	0.0318768	1.50953e-07	-0.0493	0.039	0.2056	28.3935
1922	genus	Ruminococcaceae UCG 003	rs78720113	A	G	-0.115348	0.0249601	7.59261e-06	-0.0183	0.0341	0.5902	21.3566
1923	genus	Ruminococcaceae UCG 004	rs10976229	T	G	0.095976	0.0214554	7.04477e-06	-0.0401	0.0269	0.1352	20.0103
1924	genus	Ruminococcaceae UCG 004	rs11961899	G	A	-0.0707825	0.0161381	9.1802e-06	0.01	0.0202	0.6191	19.2374
1925	genus	Ruminococcaceae UCG 004	rs12125734	G	T	0.133972	0.0257417	2.09428e-07	-0.0222	0.0309	0.4734	27.0865
1926	genus	Ruminococcaceae UCG 004	rs2248146	T	C	0.0689452	0.0153649	8.20001e-06	0.0233	0.019	0.2195	20.1348
1927	genus	Ruminococcaceae UCG 004	rs3800154	A	C	-0.0797959	0.0177639	6.11581e-06	0.0255	0.0206	0.2145	20.1782
1928	genus	Ruminococcaceae UCG 004	rs511258	G	A	-0.0757474	0.0162475	4.52052e-06	-0.0364	0.0231	0.1158	21.7352
1929	genus	Ruminococcaceae UCG 004	rs550351	A	C	0.078587	0.018003	9.43128e-06	-0.0122	0.0183	0.5058	19.055
1930	genus	Ruminococcaceae UCG 004	rs6769553	A	G	0.0849743	0.0157451	7.91068e-08	-0.0021	0.0206	0.9194	29.1264
1931	genus	Ruminococcaceae UCG 004	rs7123615	C	G	-0.0786157	0.0179592	7.09181e-06	0.0329	0.0229	0.1501	19.1623
1932	genus	Ruminococcaceae UCG 004	rs7569771	A	G	-0.075914	0.0170308	8.11964e-06	0.0031	0.0209	0.8826	19.8689
1933	genus	Ruminococcaceae UCG 004	rs872501	G	A	0.116125	0.025946	5.80805e-06	-0.0747	0.034	0.0281203	20.0313
1934	genus	Ruminococcaceae UCG 004	rs9818949	G	T	0.0859927	0.0188671	5.38832e-06	0.0074	0.0227	0.744099	20.7735
1935	genus	Ruminococcaceae UCG 005	rs10873449	T	C	0.0654843	0.0143973	4.11169e-06	0.0077	0.0228	0.7366	20.6876
1936	genus	Ruminococcaceae UCG 005	rs10937802	G	A	0.0755811	0.0168226	8.17353e-06	0.0036	0.028	0.8973	20.1855
1937	genus	Ruminococcaceae UCG 005	rs10950694	T	C	0.0577628	0.011412	4.298e-07	0.0143	0.0188	0.4492	25.6196
1938	genus	Ruminococcaceae UCG 005	rs114279581	A	G	-0.146604	0.0316034	3.21853e-06	-0.0458	0.0343	0.1814	21.5191
1939	genus	Ruminococcaceae UCG 005	rs12288512	A	G	0.066635	0.0144356	3.10278e-06	0.0017	0.0212	0.9356	21.3078
1940	genus	Ruminococcaceae UCG 005	rs12458218	T	C	0.0677322	0.0144525	2.41027e-06	0.024	0.0234	0.3048	21.9637
1941	genus	Ruminococcaceae UCG 005	rs2893871	G	A	-0.073644	0.015548	3.53845e-06	0.0338	0.0289	0.243	22.435
1942	genus	Ruminococcaceae UCG 005	rs34781347	G	A	0.188685	0.0386484	6.04728e-07	-0.0054	0.0349	0.8779	23.8348
1943	genus	Ruminococcaceae UCG 005	rs35166120	C	G	-0.0686153	0.0146252	3.75403e-06	-0.0187	0.0218	0.3919	22.0109
1944	genus	Ruminococcaceae UCG 005	rs394449	A	T	0.0692909	0.0148712	2.59897e-06	0.0451	0.0269	0.0939702	21.71
1945	genus	Ruminococcaceae UCG 005	rs55793120	T	C	0.121548	0.0279546	7.37046e-06	-0.0143	0.038	0.7062	18.9054
1946	genus	Ruminococcaceae UCG 005	rs60081663	C	G	0.158082	0.0319586	9.28113e-07	-0.0456	0.0531	0.3906	24.4673
1947	genus	Ruminococcaceae UCG 005	rs72776570	C	A	0.087067	0.0197179	5.35716e-06	0.0209	0.0304	0.4914	19.4978
1948	genus	Ruminococcaceae UCG 005	rs7449320	C	A	0.0599163	0.0130836	4.80776e-06	-0.022	0.0215	0.3054	20.9717
1949	genus	Ruminococcaceae UCG 005	rs7555878	A	G	0.0586677	0.0125277	2.81022e-06	0.0213	0.021	0.3098	21.9307
1950	genus	Ruminococcaceae UCG 005	rs7586445	G	A	0.0782349	0.0176458	8.8145e-06	0.005	0.0268	0.8534	19.6571
1951	genus	Ruminococcaceae UCG 005	rs898577	T	C	-0.123012	0.0286671	7.46313e-06	-0.062	0.0391	0.1125	18.4132
1952	genus	Ruminococcaceae UCG 009	rs113006825	T	C	-0.0928893	0.0208035	7.97701e-06	-0.0114	0.0222	0.6075	19.937
1953	genus	Ruminococcaceae UCG 009	rs12508214	C	T	-0.0774649	0.0168937	4.75487e-06	0.0229	0.0193	0.2356	21.0262
1954	genus	Ruminococcaceae UCG 009	rs138460696	A	G	0.139274	0.0315794	9.80841e-06	0.0122	0.0342	0.7212	19.4506
1955	genus	Ruminococcaceae UCG 009	rs1550196	G	A	0.130842	0.0262478	1.13288e-06	0.0074	0.0301	0.8068	24.8488
1956	genus	Ruminococcaceae UCG 009	rs2058609	A	G	0.0816464	0.017472	3.12485e-06	0.0274	0.0202	0.1748	21.8369
1957	genus	Ruminococcaceae UCG 009	rs2192926	A	G	-0.089048	0.0192989	4.87746e-06	0.0084	0.0192	0.661601	21.2904
1958	genus	Ruminococcaceae UCG 009	rs4079028	C	T	0.0915623	0.019936	3.28244e-06	-0.0278	0.0212	0.1887	21.0939
1959	genus	Ruminococcaceae UCG 009	rs4708333	T	G	-0.084033	0.0174757	1.56246e-06	0.0135	0.019	0.4766	23.1223
1960	genus	Ruminococcaceae UCG 009	rs61779334	G	C	-0.138137	0.0292072	1.94241e-06	-0.0045	0.0307	0.8828	22.3687
1961	genus	Ruminococcaceae UCG 009	rs6952765	G	A	0.0732099	0.0166777	8.13062e-06	0.0397	0.0194	0.04128	19.2694
1962	genus	Ruminococcaceae UCG 009	rs758191	T	G	0.17702	0.0375113	9.00992e-06	0.0437	0.0303	0.1488	22.2699
1963	genus	Ruminococcaceae UCG 009	rs78410648	A	G	0.120989	0.0277317	9.67203e-06	0.0301	0.0289	0.2979	19.0344
1964	genus	Ruminococcaceae UCG 009	rs8009993	G	C	-0.135936	0.0244857	4.42176e-08	-0.0265	0.0252	0.2938	30.821
1965	genus	Ruminococcaceae UCG 009	rs9558661	T	C	-0.0897823	0.0200739	7.00847e-06	0.01	0.0225	0.6581	20.0041
1966	genus	Ruminococcaceae UCG 010	rs12597105	G	A	0.0670855	0.0144415	4.873e-06	-0.0276	0.0232	0.2335	21.5791
1967	genus	Ruminococcaceae UCG 010	rs2820282	A	C	-0.0592304	0.0125917	2.85385e-06	0.0195	0.0185	0.2914	22.1269
1968	genus	Ruminococcaceae UCG 010	rs35506912	G	C	-0.0693743	0.0147926	3.20918e-06	0.024	0.0225	0.2867	21.9943
1969	genus	Ruminococcaceae UCG 010	rs682403	A	G	-0.0588161	0.0124671	2.36537e-06	-0.0199	0.018	0.2701	22.2566
1970	genus	Ruminococcaceae UCG 010	rs6958419	C	T	-0.0585718	0.0124994	2.84162e-06	0.0525	0.018	0.00359402	21.9584
1971	genus	Ruminococcaceae UCG 010	rs73218807	G	A	-0.166211	0.0367938	6.43033e-06	0.0439	0.0332	0.1864	20.4065
1972	genus	Ruminococcaceae UCG 010	rs7441445	C	T	-0.05695	0.0126502	6.80187e-06	0.014	0.0181	0.4413	20.267
1973	genus	Ruminococcaceae UCG 010	rs7935775	A	T	-0.0631351	0.0137953	4.99423e-06	0.0016	0.0207	0.9373	20.9448
1974	genus	Ruminococcaceae UCG 011	rs10274562	C	T	0.110917	0.0244556	6.49607e-06	-0.035	0.0185	0.0585194	20.5704
1975	genus	Ruminococcaceae UCG 011	rs12636310	G	A	0.132725	0.0282037	2.81235e-06	-0.0238	0.0208	0.2523	22.1461
1976	genus	Ruminococcaceae UCG 011	rs12724320	C	T	-0.120881	0.0249229	1.51986e-06	0.009	0.0185	0.6272	23.5243
1977	genus	Ruminococcaceae UCG 011	rs1416041	A	C	-0.182339	0.0339898	7.04419e-08	0.0274	0.0223	0.2179	28.7781
1978	genus	Ruminococcaceae UCG 011	rs2729556	C	T	-0.109097	0.0233699	3.18679e-06	0.0284	0.0181	0.1169	21.7928
1979	genus	Ruminococcaceae UCG 011	rs4490371	T	C	-0.111816	0.0248963	7.74624e-06	0.044	0.0184	0.0166901	20.1717
1980	genus	Ruminococcaceae UCG 011	rs79113084	C	T	-0.152166	0.0317519	2.06123e-06	-0.0309	0.03	0.303	22.9664
1981	genus	Ruminococcaceae UCG 011	rs9729514	A	G	0.184934	0.0394616	2.36769e-06	-0.0173	0.031	0.5762	21.9625
1982	genus	Ruminococcaceae UCG 013	rs11581881	C	T	0.0661211	0.0144736	4.72582e-06	-0.018	0.0214	0.3994	20.8701
1983	genus	Ruminococcaceae UCG 013	rs12189346	G	A	0.0684961	0.014558	1.67955e-06	-0.0137	0.0231	0.554501	22.1374
1984	genus	Ruminococcaceae UCG 013	rs12336782	T	C	-0.0856047	0.0189311	8.60305e-06	0.045	0.0337	0.1822	20.4477
1985	genus	Ruminococcaceae UCG 013	rs12485353	G	A	-0.0607903	0.0130847	4.19379e-06	-0.019	0.021	0.3649	21.5844
1986	genus	Ruminococcaceae UCG 013	rs12781711	C	T	-0.0656129	0.0117477	2.55301e-08	0.0115	0.0209	0.582801	31.1944
1987	genus	Ruminococcaceae UCG 013	rs16918863	A	C	0.111491	0.0240157	4.15503e-06	0.0062	0.0371	0.8663	21.5522
1988	genus	Ruminococcaceae UCG 013	rs1729063	G	C	-0.0533411	0.0120757	9.63581e-06	-0.0053	0.019	0.7788	19.5121
1989	genus	Ruminococcaceae UCG 013	rs2428106	C	G	-0.0490863	0.0109903	8.37605e-06	0.0156	0.0183	0.3936	19.9482
1990	genus	Ruminococcaceae UCG 013	rs2730183	G	A	-0.0488692	0.0109907	8.43787e-06	0.0137	0.0185	0.459	19.7704
1991	genus	Ruminococcaceae UCG 013	rs4385846	G	T	0.0598404	0.0131807	6.46209e-06	-0.0454	0.0229	0.0476003	20.6117
1992	genus	Ruminococcaceae UCG 013	rs75088940	T	C	-0.0942968	0.0200713	2.55399e-06	-0.0629	0.0356	0.0777392	22.0722
1993	genus	Ruminococcaceae UCG 013	rs76973485	G	T	0.194976	0.0418213	3.3498e-06	0.0799	0.046	0.0824708	21.7353
1994	genus	Ruminococcaceae UCG 013	rs7784330	G	A	-0.0498329	0.0112066	8.1626e-06	0.0079	0.0188	0.6726	19.7735
1995	genus	Ruminococcaceae UCG 013	rs9313055	T	C	0.105087	0.023446	9.54713e-06	0.0067	0.0328	0.839	20.0892
1996	genus	Ruminococcaceae UCG 013	rs9565219	T	A	-0.0524592	0.0117701	8.72524e-06	0.0149	0.0184	0.4167	19.8646
1997	genus	Ruminococcaceae UCG 014	rs10495392	C	T	-0.082486	0.0187194	9.96329e-06	-0.034	0.0347	0.3279	19.4166
[truncated: 1,512 more rows]

## Sheet: Sheet2
Table S1 Instrumental variables used in MR analysis of the association between gut microbiota and PDD.
No	level	Bacterial taxa (exposure)	SNP	effect_allele	other_allele	Exposure (Bacteria)			Outcome(PDD)			F-statistics
						Beta	SE	Pvalue	Beta	SE	Pvalue
11173
11173
11173
11173
11173
11173
11173
11173
11173
11173

## Sheet: Sheet3
GWAS	k		Bacteria.p		Actinobacteria.c		Actinobacteria.o		rs10841473		rs262812		rs10074000		rs2889192		rs10841473		rs1576176		rs10841473
GWAS	k		Bacteria.p		Actinobacteria.c		Actinobacteria.o		rs11655079		rs2933324		rs10506058		rs34583783		rs11766971		rs17049177		rs11655079
GWAS	k		Bacteria.p		Actinobacteria.c		Actinobacteria.o		rs11745923		rs45497800		rs1942371		rs35011108		rs12528285		rs616801		rs11745923
GWAS	k		Bacteria.p		Actinobacteria.c		Actinobacteria.o		rs12049045		rs6427992		rs1948423		rs4073240		rs13192624		rs888195		rs12049045
GWAS	k		Bacteria.p		Actinobacteria.c		Actinobacteria.o		rs12899991		rs6589457		rs40656		rs58484246		rs1397793		rs10063054		rs12899991
GWAS	k		Bacteria.p		Actinobacteria.c		Actinobacteria.o		rs134366		rs6923842		rs4869133		rs10233278		rs34284163		rs11986537		rs134366
GWAS	k		Bacteria.p		Actinobacteria.c		Actinobacteria.o		rs1376754		rs74540770		rs61267978		rs10410917		rs4429415		rs144770262		rs1376754
GWAS	k		Bacteria.p		Actinobacteria.c		Actinobacteria.o		rs1515761		rs78702810		rs6577484		rs11034576		rs55888705		rs4110696		rs1515761
GWAS	k		Bacteria.p		Actinobacteria.c		Actinobacteria.o		rs182549		rs2889192		rs6890185		rs11207728		rs62448869		rs4351047		rs182549
GWAS	k		Bacteria.p		Actinobacteria.c		Actinobacteria.o		rs4945008		rs34583783		rs71564433		rs11844714		rs6496870		rs4646215		rs4945008
GWAS	k		Bacteria.p		Actinobacteria.c		Actinobacteria.o		rs6660520		rs35011108		rs77845139		rs12522021		rs6743026		rs4850073		rs6660520
GWAS	k		Bacteria.p		Actinobacteria.c		Actinobacteria.o		rs72767435		rs4073240		rs112617308		rs1287018		rs74037001		rs6455422		rs72767435
GWAS	k		Bacteria.p		Actinobacteria.c		Actinobacteria.o		rs7322849		rs58484246		rs12151423		rs4617108		rs75211493		rs6754311		rs7322849
GWAS	k		Bacteria.p		Actinobacteria.c		Actinobacteria.o		rs7700479		rs112135816		rs13139592		rs62640857		rs7570971		rs74394156		rs7700479
GWAS	k		Bacteria.p		Actinobacteria.c		Actinobacteria.o		rs80083040		rs112159068		rs1384962		rs74420793		rs80124826		rs8045380		rs80083040
GWAS	k		Bacteria.p		Actinobacteria.c		Actinobacteria.o		rs8047955		rs1153990		rs2913110		rs74887130		rs8047955		rs10506461		rs8047955
GWAS	k		Bacteria.p		Actinobacteria.c		Actinobacteria.o		rs857444		rs147968		rs4862235		rs11146701		rs857444		rs11630244		rs857444
GWAS	k		Bacteria.p		Actinobacteria.c		Actinobacteria.o		rs961091		rs17000015		rs62348779		rs13291169		rs9833771		rs12512757		rs961091
GWAS	k		Bacteria.p		Actinobacteria.c		Actinobacteria.o		rs10803434		rs2040996		rs6591893		rs17343978		rs13291169		rs17453521		rs10803434
GWAS	k		Bacteria.p		Actinobacteria.c		Actinobacteria.o		rs12977163		rs2367850		rs720439		rs2032750		rs17343978		rs4861647		rs12977163
GWAS	k		Bacteria.p		Actinobacteria.c		Actinobacteria.o		rs140912403		rs28480294		rs73199919		rs4146051		rs2032750		rs56249713		rs140912403
GWAS	k		Bacteria.p		Actinobacteria.c		Actinobacteria.o		rs17061716		rs4033856		rs9613196		rs4916508		rs62531359		rs57711736		rs17061716
GWAS	k		Bacteria.p		Actinobacteria.c		Actinobacteria.o		rs34569731		rs62191117		rs1020520		rs55773148		rs62575403		rs59340188		rs34569731
GWAS	k		Bacteria.p		Actinobacteria.c		Actinobacteria.o		rs55876211		rs62395635		rs10444197		rs62531359		rs6586324		rs62555927		rs55876211
GWAS	k		Bacteria.p		Actinobacteria.c		Actinobacteria.o		rs62285697		rs67737557		rs11052069		rs62575403		rs72706335		rs722497		rs62285697
GWAS	k		Bacteria.p		Actinobacteria.c		Actinobacteria.o		rs76784716		rs6969323		rs11720857		rs72706335		rs73512608		rs7334864		rs76784716
GWAS	k		Bacteria.p		Actinobacteria.c		Actinobacteria.o		rs7960664		rs7302582		rs12906958		rs73975615		rs73846128		rs76631862		rs7960664
GWAS	k		Bacteria.p		Actinobacteria.c		Actinobacteria.o		rs9813022		rs74776516		rs17159861		rs7546249		rs73975615		rs8176645		rs9813022
GWAS	k		Bacteria.p		Actinobacteria.c		Actinobacteria.o		rs11110282		rs7638039		rs2644213		rs7631304		rs7546249		rs849116		rs11110282
GWAS	k		Bacteria.p		Actinobacteria.c		Actinobacteria.o		rs111552159		rs79846372		rs4076415		rs79585701		rs7999780		rs9525230		rs111552159
GWAS	k		Bacteria.p		Actinobacteria.c		Actinobacteria.o		rs11730038		rs9537886		rs62024432		rs929878		rs929878		rs9788296		rs11730038
GWAS	k		Bacteria.p		Actinobacteria.c		Actinobacteria.o		rs12797734		rs11585893		rs6762473		rs10496759		rs12555298		rs9848175		rs12797734
GWAS	k		Bacteria.p		Actinobacteria.c		Actinobacteria.o		rs13068444		rs13207588		rs76898927		rs10831953		rs2314810		rs12580899		rs13068444
GWAS	k		Bacteria.p		Actinobacteria.c		Actinobacteria.o		rs1595463		rs1340391		rs79895140		rs10841473		rs2553290		rs35948646		rs1595463
GWAS	k		Bacteria.p		Actinobacteria.c		Actinobacteria.o		rs1962325		rs17619981		rs9648214		rs10857328		rs2585223		rs6953241		rs1962325
GWAS	k		Bacteria.p		Actinobacteria.c		Actinobacteria.o		rs28564647		rs2023437		rs158115		rs12446429		rs584122		rs76993859		rs28564647
GWAS	k		Bacteria.p		Actinobacteria.c		Actinobacteria.o		rs2952251		rs2366421		rs182318		rs13020688		rs61972390		rs79651411		rs2952251
GWAS	k		Bacteria.p		Actinobacteria.c		Actinobacteria.o		rs34989881		rs28757219		rs2200429		rs182549		rs7148504		rs80133499		rs34989881
GWAS	k		Bacteria.p		Actinobacteria.c		Actinobacteria.o		rs35344081		rs495004		rs265534		rs4567981		rs76531781		rs9451310		rs35344081
GWAS	k		Bacteria.p		Actinobacteria.c		Actinobacteria.o		rs4028634		rs66474973		rs4583233		rs4957061		rs789068		rs10033190		rs4028634
GWAS	k		Bacteria.p		Actinobacteria.c		Actinobacteria.o		rs4459992		rs66710942		rs56080211		rs540489		rs9864379		rs10843776		rs4459992
GWAS	k		Bacteria.p		Actinobacteria.c		Actinobacteria.o		rs57872228		rs6795673		rs6923695		rs55888705		rs10202904		rs11721919		rs57872228
GWAS	k		Bacteria.p		Actinobacteria.c		Actinobacteria.o		rs694949		rs9507307		rs72839198		rs677208		rs11022995		rs11786426		rs694949
GWAS	k		Bacteria.p		Actinobacteria.c		Actinobacteria.o		rs74352383		rs10872669		rs74606150		rs6899771		rs34928225		rs13264085		rs74352383
GWAS	k		Bacteria.p		Actinobacteria.c		Actinobacteria.o		rs74663707		rs11135366		rs10147907		rs7174549		rs45498998		rs13391731		rs74663707
GWAS	k		Bacteria.p		Actinobacteria.c		Actinobacteria.o		rs7666190		rs12748533		rs11818408		rs7322849		rs56131665		rs1446585		rs7666190
GWAS	k		Bacteria.p		Actinobacteria.c		Actinobacteria.o		rs76717940		rs17043785		rs11876297		rs73797465		rs6064552		rs6546996		rs76717940
GWAS	k		Bacteria.p		Actinobacteria.c		Actinobacteria.o		rs77558518		rs61508842		rs151257695		rs76671854		rs6508769		rs6780177		rs77558518
GWAS	k		Bacteria.p		Actinobacteria.c		Actinobacteria.o		rs78938557		rs6831034		rs1768152		rs857444		rs7015093		rs73412051		rs78938557
GWAS	k		Bacteria.p		Actinobacteria.c		Actinobacteria.o		rs9581006		rs689695		rs2733072		rs1511453		rs73031978		rs77019567		rs9581006
GWAS	k		Bacteria.p		Actinobacteria.c		Actinobacteria.o		rs11146701		rs738193		rs3771393		rs1928341		rs76029318		rs7761703		rs11146701
GWAS	k		Bacteria.p		Actinobacteria.c		Actinobacteria.o		rs13291169		rs78609301		rs6934739		rs2321387		rs7635189		rs148883344		rs13291169
GWAS	k		Bacteria.p		Actinobacteria.c		Actinobacteria.o		rs17343978		rs941000		rs7104872		rs2367850		rs77658038		rs609909		rs17343978
GWAS	k		Bacteria.p		Actinobacteria.c		Actinobacteria.o		rs2032750		rs10496759		rs10501370		rs2613606		rs894996		rs62529678		rs2032750
GWAS	k		Bacteria.p		Actinobacteria.c		Actinobacteria.o		rs4146051		rs10831953		rs10798999		rs4033856		rs112334273		rs72682613		rs4146051
GWAS	k		Bacteria.p		Actinobacteria.c		Actinobacteria.o		rs4916508		rs10841473		rs10808115		rs6087811		rs12554342		rs73546364		rs4916508
GWAS	k		Bacteria.p		Actinobacteria.c		Actinobacteria.o		rs55773148		rs10857328		rs117748144		rs62191117		rs13421739		rs7532302		rs55773148
GWAS	k		Bacteria.p		Actinobacteria.c		Actinobacteria.o		rs62531359		rs12446429		rs13116360		rs62395635		rs2273429		rs9347737		rs62531359
GWAS	k		Bacteria.p		Actinobacteria.c		Actinobacteria.o		rs62575403		rs13020688		rs138531890		rs72747231		rs2332027		rs11736801		rs62575403
GWAS	k		Bacteria.p		Actinobacteria.c		Actinobacteria.o		rs72706335		rs182549		rs17074066		rs75242906		rs2547978		rs17553786		rs72706335
GWAS	k		Bacteria.p		Actinobacteria.c		Actinobacteria.o		rs73975615		rs4567981		rs17474256		rs7638039		rs3792064		rs386274		rs73975615
GWAS	k		Bacteria.p		Actinobacteria.c		Actinobacteria.o		rs7546249		rs4957061		rs281379		rs10209007		rs3852931		rs550057		rs7546249
GWAS	k		Bacteria.p		Actinobacteria.c		Actinobacteria.o		rs7631304		rs540489		rs28584818		rs10774377		rs4750583		rs61877169		rs7631304
GWAS	k		Bacteria.p		Actinobacteria.c		Actinobacteria.o		rs79585701		rs55888705		rs60254196		rs112334273		rs56199908		rs61940669		rs79585701
GWAS	k		Bacteria.p		Actinobacteria.c		Actinobacteria.o		rs929878		rs677208		rs630939		rs13105690		rs6814436		rs7147611		rs929878
GWAS	k		Bacteria.p		Actinobacteria.c		Actinobacteria.o		rs11128180		rs6899771		rs6550770		rs13179700		rs6815608		rs72774015		rs11128180
GWAS	k		Bacteria.p		Actinobacteria.c		Actinobacteria.o		rs12467854		rs7174549		rs74018587		rs1842454		rs7247191		rs72845940		rs12467854
GWAS	k		Bacteria.p		Actinobacteria.c		Actinobacteria.o		rs1511453		rs7322849		rs78056098		rs2273429		rs72738886		rs7831606		rs1511453
GWAS	k		Bacteria.p		Actinobacteria.c		Actinobacteria.o		rs1928341		rs73797465		rs949971		rs290772		rs72771021		rs1245457		rs1928341
GWAS	k		Bacteria.p		Actinobacteria.c		Actinobacteria.o		rs2321387		rs76671854		rs10263623		rs6442336		rs7573799		rs141306664		rs2321387
GWAS	k		Bacteria.p		Actinobacteria.c		Actinobacteria.o		rs2367850		rs857444		rs10458299		rs6814436		rs7975768		rs35315167		rs2367850
GWAS	k		Bacteria.p		Actinobacteria.c		Actinobacteria.o		rs2613606		rs117186816		rs11006576		rs6815608		rs8085381		rs12637754		rs2613606
GWAS	k		Bacteria.p		Actinobacteria.c		Actinobacteria.o		rs320161		rs12380890		rs113893692		rs6934062		rs1002941		rs2966752		rs320161
GWAS	k		Bacteria.p		Actinobacteria.c		Actinobacteria.o		rs4033856		rs12657403		rs34297067		rs7269302		rs11770843		rs62481637		rs4033856
GWAS	k		Bacteria.p		Actinobacteria.c		Actinobacteria.o		rs56386628		rs4076564		rs61841040		rs72738886		rs17114848		rs7553861		rs56386628
GWAS	k		Bacteria.p		Bacteroidetes.c		Bacteroidia.o		rs6087811		rs4805124		rs6818880		rs72915163		rs2031282		rs11654291		rs6087811
GWAS	k		Bacteria.p		Bacteroidetes.c		Bacteroidia.o		rs62395635		rs62573205		rs77910827		rs76860606		rs2731834		rs12367159		rs62395635
GWAS	k		Bacteria.p		Bacteroidetes.c		Bacteroidia.o		rs72747231		rs7211194		rs7827125		rs11250875		rs2825714		rs12739496		rs72747231
GWAS	k		Bacteria.p		Bacteroidetes.c		Bacteroidia.o		rs75242906		rs72706624		rs7880204		rs11656361		rs60995569		rs144905245		rs75242906
GWAS	k		Bacteria.p		Bacteroidetes.c		Bacteroidia.o		rs10209007		rs77867022		rs9425984		rs12974142		rs62570196		rs149486873		rs10209007
GWAS	k		Bacteria.p		Bacteroidetes.c		Bacteroidia.o		rs10774377		rs870002		rs12129908		rs13307134		rs72640280		rs2204037		rs10774377
GWAS	k		Bacteria.p		Bacteroidetes.c		Bacteroidia.o		rs112334273		rs892686		rs12423772		rs1397793		rs73113483		rs2457684		rs112334273
GWAS	k		Bacteria.p		Bacteroidetes.c		Bacteroidia.o		rs13105690		rs9608766		rs1425962		rs1816223		rs77599476		rs34612513		rs13105690
GWAS	k		Bacteria.p		Bacteroidetes.c		Bacteroidia.o		rs13179700		rs10875374		rs2973294		rs240104		rs10750258		rs868452		rs13179700
GWAS	k		Bacteria.p		Bacteroidetes.c		Bacteroidia.o		rs13421739		rs12186080		rs34561138		rs2442778		rs11126162		rs10450862		rs13421739
GWAS	k		Bacteria.p		Bacteroidetes.c		Bacteroidia.o		rs1842454		rs12341505		rs440215		rs3025411		rs11715072		rs11096868		rs1842454
GWAS	k		Bacteria.p		Bacteroidetes.c		Bacteroidia.o		rs2273429		rs12490337		rs10248854		rs34739816		rs12150865		rs116972192		rs2273429
GWAS	k		Bacteria.p		Bacteroidetes.c		Bacteroidia.o		rs6797343		rs2795528		rs10797540		rs62448869		rs12467198		rs12976637		rs6797343
GWAS	k		Bacteria.p		Bacteroidetes.c		Bacteroidia.o		rs6814436		rs2817172		rs10892089		rs67561917		rs2347697		rs2026546		rs6814436
GWAS	k		Bacteria.p		Bacteroidetes.c		Bacteroidia.o		rs6815608		rs4723021		rs117151453		rs719099		rs2532663		rs2411041		rs6815608
GWAS	k		Bacteria.p		Bacteroidetes.c		Bacteroidia.o		rs6934062		rs550843		rs143694765		rs76779974		rs312757		rs2838820		rs6934062
GWAS	k		Bacteria.p		Bacteroidetes.c		Bacteroidia.o		rs7269302		rs56188186		rs16960159		rs80046645		rs3890996		rs35946101		rs7269302
GWAS	k		Bacteria.p		Bacteroidetes.c		Bacteroidia.o		rs72738886		rs62397761		rs2884897		rs8010111		rs4340090		rs4857402		rs72738886
GWAS	k		Bacteria.p		Bacteroidetes.c		Bacteroidia.o		rs72915163		rs881532		rs314726		rs112381107		rs6707783		rs6049103		rs72915163
GWAS	k		Bacteria.p		Bacteroidetes.c		Bacteroidia.o		rs76860606		rs10517600		rs35398954		rs11599763		rs74757828		rs7030947		rs76860606
GWAS	k		Bacteria.p		Bacteroidetes.c		Bacteroidia.o		rs11250875		rs10904722		rs3980709		rs16851319		rs922773		rs7099427		rs11250875
GWAS	k		Bacteria.p		Bacteroidetes.c		Bacteroidia.o		rs11656361		rs118104867		rs58498416		rs17791387		rs10108398		rs1157623		rs11656361
GWAS	k		Bacteria.p		Bacteroidetes.c		Bacteroidia.o		rs12974142		rs13409132		rs59427698		rs186073		rs11890098		rs11676681		rs12974142
GWAS	k		Bacteria.p		Bacteroidetes.c		Bacteroidia.o		rs13307134		rs17121075		rs62547233		rs2692012		rs12566890		rs1470205		rs13307134
GWAS	k		Bacteria.p		Bacteroidetes.c		Bacteroidia.o		rs1397793		rs2191834		rs10131724		rs2838334		rs17214486		rs1667938		rs1397793
GWAS	k		Bacteria.p		Bacteroidetes.c		Bacteroidia.o		rs1816223		rs28691777		rs10923018		rs3935584		rs2464826		rs2989472		rs1816223
GWAS	k		Bacteria.p		Bacteroidetes.c		Bacteroidia.o		rs240104		rs34088226		rs112375806		rs4506934		rs28537087		rs450741		rs240104
GWAS	k		Bacteria.p		Bacteroidetes.c		Bacteroidia.o		rs2442778		rs55682560		rs11637981		rs6058181		rs3768491		rs4867972		rs2442778
GWAS	k		Bacteria.p		Bacteroidetes.c		Bacteroidia.o		rs3025411		rs6588624		rs13025464		rs62020470		rs4885016		rs61944136		rs3025411
GWAS	k		Bacteria.p		Bacteroidetes.c		Bacteroidia.o		rs34739816		rs66714985		rs139749		rs72647048		rs6043847		rs814760		rs34739816
GWAS	k		Bacteria.p		Bacteroidetes.c		Bacteroidia.o		rs62448869		rs6755871		rs16891896		rs9928243		rs72901605		rs116667913		rs62448869
GWAS	k		Bacteria.p		Bacteroidetes.c		Bacteroidia.o		rs67561917		rs7226487		rs17519472		rs11026530		rs74603314		rs12078845		rs67561917
GWAS	k		Bacteria.p		Bacteroidetes.c		Bacteroidia.o		rs719099		rs7538034		rs209813		rs111229068		rs78169027		rs17141635		rs719099
GWAS	k		Bacteria.p		Bacteroidetes.c		Bacteroidia.o		rs76779974		rs7725895		rs2116427		rs2374342		rs11252894		rs274124		rs76779974
GWAS	k		Bacteria.p		Bacteroidetes.c		Bacteroidia.o		rs80046645		rs989682		rs2229917		rs35673018		rs117107102		rs10119693		rs80046645
GWAS	k		Bacteria.p		Bacteroidetes.c		Bacteroidia.o		rs8010111		rs9979874		rs2418654		rs4792380		rs11729256		rs11037453		rs8010111
GWAS	k		Bacteria.p		Bacteroidetes.c		Bacteroidia.o		rs1035691		rs11250875		rs2817174		rs504442		rs12512971		rs11708946		rs1035691
GWAS	k		Bacteria.p		Bacteroidetes.c		Bacteroidia.o		rs112381107		rs11656361		rs57340348		rs61973590		rs12908520		rs227442		rs112381107
GWAS	k		Bacteria.p		Bacteroidetes.c		Bacteroidia.o		rs11599763		rs12974142		rs606117		rs62210023		rs2602429		rs2291958		rs11599763
GWAS	k		Bacteria.p		Bacteroidetes.c		Bacteroidia.o		rs16851319		rs13307134		rs6676699		rs78143293		rs3995795		rs2721884		rs16851319
GWAS	k		Bacteria.p		Bacteroidetes.c		Bacteroidia.o		rs17084793		rs1397793		rs7000472		rs79757635		rs45598138		rs387171		rs17084793
GWAS	k		Bacteria.p		Bacteroidetes.c		Bacteroidia.o		rs17791387		rs1816223		rs72836424		rs80319214		rs61779207		rs62523331		rs17791387
GWAS	k		Bacteria.p		Bacteroidetes.c		Bacteroidia.o		rs2692012		rs240104		rs73139629		rs1074800		rs74542928		rs6585011		rs2692012
GWAS	k		Bacteria.p		Bacteroidetes.c		Bacteroidia.o		rs2838334		rs2442778		rs11617697		rs10781552		rs76430504		rs72819063		rs2838334
GWAS	k		Bacteria.p		Bacteroidetes.c		Bacteroidia.o		rs3935584		rs3025411		rs12964517		rs17530232		rs9349825		rs795988		rs3935584
GWAS	k		Bacteria.p		Bacteroidetes.c		Bacteroidia.o		rs4506934		rs34739816		rs13082419		rs1884466				rs7998315		rs4506934
GWAS	k		Bacteria.p		Bacteroidetes.c		Bacteroidia.o		rs55744759		rs62448869		rs16884680		rs2300774				rs838134		rs55744759
GWAS	k		Bacteria.p		Bacteroidetes.c		Bacteroidia.o		rs6058181		rs67561917		rs35179274		rs290833				rs9313811		rs6058181
GWAS	k		Bacteria.p		Bacteroidetes.c		Bacteroidia.o		rs62020470		rs719099		rs3809430		rs35161940				rs9518837		rs62020470
GWAS	k		Bacteria.p		Bacteroidetes.c		Bacteroidia.o		rs9928243		rs76779974		rs57199565		rs4078432				rs114970711		rs9928243
GWAS	k		Bacteria.p		Bacteroidetes.c		Bacteroidia.o		rs1074800		rs80046645		rs6048195		rs56970041				rs13312424		rs1074800
GWAS	k		Bacteria.p		Bacteroidetes.c		Bacteroidia.o		rs10781552		rs8010111		rs66746423		rs62504403				rs1861386		rs10781552
GWAS	k		Bacteria.p		Bacteroidetes.c		Bacteroidia.o		rs17530232		rs112893842		rs66830358		rs7234058				rs286623		rs17530232
GWAS	k		Bacteria.p		Bacteroidetes.c		Bacteroidia.o		rs1884466		rs1582238		rs6704822		rs7826267				rs4767925		rs1884466
GWAS	k		Bacteria.p		Bacteroidetes.c		Bacteroidia.o		rs2300774		rs17051335		rs72783037		rs8003149				rs7791761		rs2300774
GWAS	k		Bacteria.p		Bacteroidetes.c		Bacteroidia.o		rs290833		rs1908593		rs73615400		rs11150282				rs9536634		rs290833
GWAS	k		Bacteria.p		Bacteroidetes.c		Bacteroidia.o		rs35161940		rs28696126		rs73849225		rs113884518				rs11113150		rs35161940
GWAS	k		Bacteria.p		Bacteroidetes.c		Bacteroidia.o		rs4078432		rs4344384		rs78250280		rs1221147				rs11772301		rs4078432
GWAS	k		Bacteria.p		Bacteroidetes.c		Bacteroidia.o		rs56970041		rs4677103		rs876734		rs16851659				rs13168379		rs56970041
GWAS	k		Bacteria.p		Bacteroidetes.c		Bacteroidia.o		rs62504403		rs540220		rs9316536		rs28678345				rs259203		rs62504403
GWAS	k		Bacteria.p		Bacteroidetes.c		Bacteroidia.o		rs7234058		rs55658617		rs10140184		rs367480				rs2690011		rs7234058
GWAS	k		Bacteria.p		Bacteroidetes.c		Bacteroidia.o		rs7826267		rs72731813		rs10917203		rs4129395				rs36017291		rs7826267
GWAS	k		Bacteria.p		Bacteroidetes.c		Bacteroidia.o		rs8003149		rs9608282		rs112176119		rs73074665				rs62516876		rs8003149
GWAS	k		Bacteria.p		Bacteroidetes.c		Bacteroidia.o		rs11181912		rs9725395		rs12980122		rs789069				rs73068710		rs11181912
GWAS	k		Bacteria.p		Bacteroidetes.c		Bacteroidia.o		rs12404135		rs112381107		rs13239072		rs79790072				rs7314394		rs12404135
GWAS	k		Bacteria.p		Bacteroidetes.c		Bacteroidia.o		rs6469506		rs11599763		rs17830032		rs8028558				rs7526994		rs6469506
GWAS	k		Bacteria.p		Bacteroidetes.c		Bacteroidia.o		rs6706173		rs16851319		rs1999224		rs9864379				rs7648378		rs6706173
GWAS	k		Bacteria.p		Bacteroidetes.c		Bacteroidia.o		rs75101789		rs17791387		rs2012708		rs11110282				rs79975503		rs75101789
GWAS	k		Bacteria.p		Bacteroidetes.c		Bacteroidia.o		rs79795896		rs2692012		rs2213117		rs111552159				rs917158		rs79795896
GWAS	k		Bacteria.p		Bacteroidetes.c		Bacteroidia.o		rs9494710		rs2838334		rs4654122		rs11627423				rs9399647		rs9494710
GWAS	k		Bacteria.p		Bacteroidetes.c		Bacteroidia.o		rs9973122		rs3935584		rs75586835		rs11730038				rs10215754		rs9973122
GWAS	k		Bacteria.p		Bacteroidetes.c		Bacteroidia.o		rs1002941		rs4506934		rs79582700		rs12797734				rs10744662		rs1002941
GWAS	k		Bacteria.p		Bacteroidetes.c		Bacteroidia.o		rs11770843		rs6058181		rs10931481		rs1595463				rs10970830		rs11770843
GWAS	k		Bacteria.p		Bacteroidetes.c		Bacteroidia.o		rs17114848		rs7164160		rs12079579		rs1962325				rs111426764		rs17114848
GWAS	k		Bacteria.p		Bacteroidetes.c		Bacteroidia.o		rs2031282		rs72647048		rs12539819		rs2370083				rs116556966		rs2031282
GWAS	k		Bacteria.p		Bacteroidetes.c		Bacteroidia.o		rs2731834		rs9928243		rs13188803		rs2952251				rs11773071		rs2731834
GWAS	k		Bacteria.p		Bacteroidetes.c		Bacteroidia.o		rs2825714		rs11026530		rs1391597		rs34989881				rs12889912		rs2825714
GWAS	k		Bacteria.p		Bacteroidetes.c		Bacteroidia.o		rs62570196		rs111229068		rs2047242		rs35344081				rs1430034		rs62570196
GWAS	k		Bacteria.p		Bacteroidetes.c		Bacteroidia.o		rs72640280		rs2374342		rs2105937		rs4028634				rs2393782		rs72640280
GWAS	k		Bacteria.p		Bacteroidetes.c		Bacteroidia.o		rs73113483		rs35673018		rs2166943		rs57872228				rs2717057		rs73113483
GWAS	k		Bacteria.p		Bacteroidetes.c		Bacteroidia.o		rs77599476		rs4792380		rs289410		rs74352383				rs4809943		rs77599476
GWAS	k		Bacteria.p		Bacteroidetes.c		Bacteroidia.o		rs10148250		rs504442		rs431418		rs74663707				rs496238		rs10148250
GWAS	k		Bacteria.p		Bacteroidetes.c		Bacteroidia.o		rs10738747		rs61973590		rs71386687		rs76717940				rs58346872		rs10738747
GWAS	k		Bacteria.p		Bacteroidetes.c		Bacteroidia.o		rs11150282		rs62210023		rs73802842		rs77558518				rs62210593		rs11150282
GWAS	k		Bacteria.p		Bacteroidetes.c		Bacteroidia.o		rs113884518		rs78143293		rs9870933		rs78938557				rs66535021		rs113884518
GWAS	k		Bacteria.p		Bacteroidetes.c		Bacteroidia.o		rs1221147		rs79757635		rs11597105		rs9581006				rs73188646		rs1221147
GWAS	k		Bacteria.p		Bacteroidetes.c		Bacteroidia.o		rs16851659		rs80319214		rs11864644		rs10202904				rs74904967		rs16851659
GWAS	k		Bacteria.p		Bacteroidetes.c		Bacteroidia.o		rs28678345		rs1074800		rs12136548		rs10424197				rs10137996		rs28678345
GWAS	k		Bacteria.p		Bacteroidetes.c		Bacteroidia.o		rs367480		rs10781552		rs12989336		rs11018665				rs11770593		rs367480
GWAS	k		Bacteria.p		Bacteroidetes.c		Bacteroidia.o		rs4129395		rs17530232		rs13163520		rs12825290				rs12565327		rs4129395
GWAS	k		Bacteria.p		Bacteroidetes.c		Bacteroidia.o		rs73074665		rs1884466		rs2909242		rs4257531				rs1285852		rs73074665
GWAS	k		Bacteria.p		Bacteroidetes.c		Bacteroidia.o		rs789069		rs2300774		rs3124783		rs56131665				rs12900979		rs789069
GWAS	k		Bacteria.p		Bacteroidetes.c		Bacteroidia.o		rs79790072		rs290833		rs4388134		rs6508769				rs3797248		rs79790072
GWAS	k		Bacteria.p		Bacteroidetes.c		Bacteroidia.o		rs9864379		rs35161940		rs62167033		rs6776814				rs3885195		rs9864379
GWAS	k		Bacteria.p		Bacteroidetes.c		Bacteroidia.o		rs10202904		rs4078432		rs78399089		rs73068003				rs4430574		rs10202904
GWAS	k		Bacteria.p		Bacteroidetes.c		Bacteroidia.o		rs10424197		rs56970041		rs934940		rs73457410				rs4772337		rs10424197
GWAS	k		Bacteria.p		Bacteroidetes.c		Bacteroidia.o		rs11018665		rs62504403		rs9872758		rs75208022				rs4902984		rs11018665
GWAS	k		Bacteria.p		Bacteroidetes.c		Bacteroidia.o		rs12825290		rs7234058		rs10904297		rs894996				rs6458025		rs12825290
GWAS	k		Bacteria.p		Bacteroidetes.c		Bacteroidia.o		rs4257531		rs7826267		rs10967781		rs10071529				rs6909908		rs4257531
GWAS	k		Bacteria.p		Bacteroidetes.c		Bacteroidia.o		rs56131665		rs8003149		rs12434631		rs11779863				rs76722389		rs56131665
GWAS	k		Bacteria.p		Bacteroidetes.c		Bacteroidia.o		rs6508769		rs10759623		rs13154778		rs12566890				rs912		rs6508769
GWAS	k		Bacteria.p		Bacteroidetes.c		Bacteroidia.o		rs6776814		rs11547158		rs1475330		rs13100746				rs9818008		rs6776814
GWAS	k		Bacteria.p		Bacteroidetes.c		Bacteroidia.o		rs73068003		rs17379710		rs1972694		rs17235252				rs1042840		rs73068003
GWAS	k		Bacteria.p		Bacteroidetes.c		Bacteroidia.o		rs73457410		rs2155352		rs35866622		rs3932485				rs4793180		rs73457410
GWAS	k		Bacteria.p		Bacteroidetes.c		Bacteroidia.o		rs75208022		rs2156611		rs4073731		rs515984				rs4814260		rs75208022
GWAS	k		Bacteria.p		Bacteroidetes.c		Bacteroidia.o		rs894996		rs3733511		rs73130967		rs62188991				rs72656234		rs894996
GWAS	k		Bacteria.p		Bacteroidetes.c		Bacteroidia.o		rs10108398		rs488164		rs77034621		rs638542				rs112691179		rs10108398
GWAS	k		Bacteria.p		Bacteroidetes.c		Bacteroidia.o		rs11890098		rs6025153		rs773123		rs739151				rs12621563		rs11890098
GWAS	k		Bacteria.p		Bacteroidetes.c		Bacteroidia.o		rs12566890		rs697771		rs8080469		rs74603314				rs17807243		rs12566890
GWAS	k		Bacteria.p		Bacteroidetes.c		Bacteroidia.o		rs17214486		rs78222136		rs8141465		rs76373661				rs4916966		rs17214486
GWAS	k		Bacteria.p		Bacteroidetes.c		Bacteroidia.o		rs2464826		rs10404377		rs10787984		rs7706512				rs4937922		rs2464826
GWAS	k		Bacteria.p		Bacteroidetes.c		Bacteroidia.o		rs28537087		rs118170811		rs2715439		rs7801843				rs61944855		rs28537087
GWAS	k		Bacteria.p		Bacteroidetes.c		Bacteroidia.o		rs3768491		rs12643275		rs34583783		rs7853673				rs6532564		rs3768491
GWAS	k		Bacteria.p		Bacteroidetes.c		Bacteroidia.o		rs4885016		rs12904405		rs35011108		rs949341				rs8098967		rs4885016
GWAS	k		Bacteria.p		Bacteroidetes.c		Bacteroidia.o		rs6043847		rs1999289		rs4073240		rs11251024				rs1021440		rs6043847
GWAS	k		Bacteria.p		Bacteroidetes.c		Bacteroidia.o		rs72901605		rs3098182		rs4146653		rs11606187				rs10820045		rs72901605
GWAS	k		Bacteria.p		Bacteroidetes.c		Bacteroidia.o		rs74603314		rs482905		rs71315246		rs13219468				rs112057053		rs74603314
GWAS	k		Bacteria.p		Bacteroidetes.c		Bacteroidia.o		rs78169027		rs6501525		rs7915461		rs13385922				rs11873510		rs78169027
GWAS	k		Bacteria.p		Bacteroidetes.c		Bacteroidia.o		rs1135612		rs66753613		rs1046175		rs166849				rs190949005		rs1135612
GWAS	k		Bacteria.p		Bacteroidetes.c		Bacteroidia.o		rs13086907		rs6797051		rs11604400		rs2172426				rs2642158		rs13086907
GWAS	k		Bacteria.p		Bacteroidetes.c		Bacteroidia.o		rs1447205		rs7076829		rs12522517		rs267959				rs303925		rs1447205
GWAS	k		Bacteria.p		Bacteroidetes.c		Bacteroidia.o		rs1643968		rs7514702		rs13231526		rs2930903				rs4867356		rs1643968
GWAS	k		Bacteria.p		Bacteroidetes.c		Bacteroidia.o		rs1649999		rs10402491		rs2147798		rs4383094				rs59809293		rs1649999
GWAS	k		Bacteria.p		Bacteroidetes.c		Bacteroidia.o		rs2834062		rs11139361		rs2717140		rs55921101				rs67659622		rs2834062
GWAS	k		Bacteria.p		Bacteroidetes.c		Bacteroidia.o		rs4463806		rs112040820		rs55719207		rs60583455				rs72677788		rs4463806
GWAS	k		Bacteria.p		Bacteroidetes.c		Bacteroidia.o		rs4722181		rs11755180		rs6664405		rs60775321				rs73240572		rs4722181
GWAS	k		Bacteria.p		Bacteroidetes.c		Bacteroidia.o		rs60274479		rs11841382		rs7680684		rs72671304				rs75642318		rs60274479
GWAS	k		Bacteria.p		Bacteroidetes.c		Bacteroidia.o		rs61249479		rs11979110		rs80078995		rs7911787				rs9304475		rs61249479
GWAS	k		Bacteria.p		Bacteroidetes.c		Bacteroidia.o		rs71405394		rs1205443		rs9490822		rs8126061				rs9684138		rs71405394
GWAS	k		Bacteria.p		Bacteroidetes.c		Bacteroidia.o		rs73232831		rs12760724		rs9915817		rs9542068				rs10145379		rs73232831
GWAS	k		Bacteria.p		Bacteroidetes.c		Bacteroidia.o		rs9423647		rs13005175		rs11184341		rs10840326				rs12578852		rs9423647
GWAS	k		Bacteria.p		Bacteroidetes.c		Bacteroidia.o		rs11184341		rs2159863		rs111862613		rs10965428				rs1828518		rs11184341
GWAS	k		Bacteria.p		Bacteroidetes.c		Bacteroidia.o		rs111862613		rs2910921		rs117107102		rs111582866				rs2432926		rs111862613
GWAS	k		Bacteria.p		Bacteroidetes.c		Bacteroidia.o		rs117107102		rs3127230		rs11729256		rs12050685				rs28681338		rs117107102
GWAS	k		Bacteria.p		Bacteroidetes.c		Bacteroidia.o		rs11729256		rs35524804		rs12908520		rs12191680				rs34375501		rs11729256
GWAS	k		Bacteria.p		Bacteroidetes.c		Bacteroidia.o		rs12908520		rs7359994		rs2602429		rs16970009				rs7070312		rs12908520
GWAS	k		Bacteria.p		Bacteroidetes.c		Bacteroidia.o		rs2602429		rs79086868		rs3995795		rs35510				rs117662076		rs2602429
GWAS	k		Bacteria.p		Bacteroidetes.c		Bacteroidia.o		rs3995795		rs959845		rs4242783		rs4822728				rs12534702		rs3995795
GWAS	k		Bacteria.p		Bacteroidetes.c		Bacteroidia.o		rs4242783		rs9929145		rs4936098		rs6092684				rs1265300		rs4242783
GWAS	k		Bacteria.p		Bacteroidetes.c		Bacteroidia.o		rs4936098		rs1530559		rs61779207		rs62568866				rs12896430		rs4936098
GWAS	k		Bacteria.p		Bacteroidetes.c		Bacteroidia.o		rs61779207		rs1590596		rs74542928		rs6972479				rs16845299		rs61779207
GWAS	k		Bacteria.p		Bacteroidetes.c		Bacteroidia.o		rs74542928		rs16861661		rs9349825		rs72756943				rs17111728		rs74542928
GWAS	k		Bacteria.p		Bacteroidetes.c		Bacteroidia.o		rs9349825		rs328312		rs941682		rs73139353				rs3776996		rs9349825
GWAS	k		Bacteria.p		Bacteroidetes.c		Bacteroidia.o		rs941682		rs6092149		rs1107244		rs731534				rs412657		rs941682
GWAS	k		Bacteria.p		Bacteroidetes.c		Bacteroidia.o				rs62314653		rs11769002		rs76022354				rs76194327		rs262812
GWAS	k		Bacteria.p		Bacteroidetes.c		Bacteroidia.o				rs74599091		rs11958296		rs78909003				rs780878		rs2933324
GWAS	k		Bacteria.p		Bacteroidetes.c		Bacteroidia.o				rs768253		rs12990744		rs9382510				rs9960494		rs45497800
GWAS	k		Bacteria.p		Bacteroidetes.c		Bacteroidia.o				rs77478751		rs1689282		rs9895850				rs10101109		rs6427992
GWAS	k		Bacteria.p		Bacteroidetes.c		Bacteroidia.o				rs921925		rs2290844		rs9938097				rs11125607		rs6589457
GWAS	k		Bacteria.p		Bacteroidetes.c		Bacteroidia.o				rs9345899		rs2450745		rs1035406				rs12110522		rs6923842
GWAS	k		Bacteria.p		Bacteroidetes.c		Bacteroidia.o				rs10202904		rs2875322		rs11591293				rs1549206		rs74540770
GWAS	k		Bacteria.p		Bacteroidetes.c		Bacteroidia.o				rs10424197		rs34417064		rs11630875				rs3003597		rs78702810
GWAS	k		Bacteria.p		Bacteroidetes.c		Bacteroidia.o				rs11018665		rs4810359		rs13336560				rs73812271		rs2889192
GWAS	k		Bacteria.p		Bacteroidetes.c		Bacteroidia.o				rs12825290		rs62576416		rs1549633				rs78677736		rs34583783
GWAS	k		Bacteria.p		Bacteroidetes.c		Bacteroidia.o				rs4257531		rs7129639		rs3730086				rs9809140		rs35011108
GWAS	k		Bacteria.p		Bacteroidetes.c		Bacteroidia.o				rs56131665		rs8130320		rs3754624				rs10144174		rs4073240
GWAS	k		Bacteria.p		Bacteroidetes.c		Bacteroidia.o				rs6508769		rs1901739		rs4278423				rs12938892		rs58484246
GWAS	k		Bacteria.p		Bacteroidetes.c		Bacteroidia.o				rs6776814		rs35110698		rs4822789				rs1811207		rs112135816
GWAS	k		Bacteria.p		Bacteroidetes.c		Bacteroidia.o				rs73068003		rs35778461		rs55876211				rs4405810		rs112159068
GWAS	k		Bacteria.p		Bacteroidetes.c		Bacteroidia.o				rs73457410		rs594561		rs61933850				rs62199113		rs1153990
GWAS	k		Bacteria.p		Bacteroidetes.c		Bacteroidia.o				rs75208022		rs602075		rs7001029				rs72833501		rs147968
GWAS	k		Bacteria.p		Bacteroidetes.c		Bacteroidia.o				rs894996		rs6742198		rs76784716				rs74500162		rs17000015
GWAS	k		Bacteria.p		Bacteroidetes.c		Bacteroidia.o				rs111966731		rs685403		rs77304857				rs77761288		rs2040996
GWAS	k		Bacteria.p		Bacteroidetes.c		Bacteroidia.o				rs11246212		rs76904847		rs9813022				rs11170859		rs28480294
GWAS	k		Bacteria.p		Bacteroidetes.c		Bacteroidia.o				rs12002250		rs7898615		rs1135612				rs12209689		rs62191117
GWAS	k		Bacteria.p		Bacteroidetes.c		Bacteroidia.o				rs12509763		rs12675596		rs13086907				rs140675300		rs67737557
GWAS	k		Bacteria.p		Bacteroidetes.c		Bacteroidia.o				rs1569853		rs17380632		rs1447205				rs140914801		rs6969323
GWAS	k		Bacteria.p		Bacteroidetes.c		Bacteroidia.o				rs17138946		rs2154444		rs1643968				rs1865283		rs7302582
GWAS	k		Bacteria.p		Bacteroidetes.c		Bacteroidia.o				rs36057338		rs34619204		rs1649999				rs61960721		rs74776516
GWAS	k		Bacteria.p		Bacteroidetes.c		Bacteroidia.o				rs4428215		rs4364940		rs2834062				rs6694880		rs7638039
GWAS	k		Bacteria.p		Bacteroidetes.c		Bacteroidia.o				rs561239		rs4680035		rs4463806				rs78786599		rs79846372
GWAS	k		Bacteria.p		Bacteroidetes.c		Bacteroidia.o				rs6000536		rs58212166		rs4722181				rs11646266		rs9537886
GWAS	k		Bacteria.p		Bacteroidetes.c		Bacteroidia.o				rs62435498		rs10794359		rs60274479				rs13193662		rs11585893
GWAS	k		Bacteria.p		Bacteroidetes.c		Bacteroidia.o				rs736744		rs1563175		rs61249479				rs142222485		rs13207588
GWAS	k		Bacteria.p		Bacteroidetes.c		Bacteroidia.o				rs7993559		rs17012738		rs71405394				rs1498839		rs1340391
GWAS	k		Bacteria.p		Bacteroidetes.c		Bacteroidia.o				rs80330081		rs17096874		rs73232831				rs1514626		rs17619981
GWAS	k		Bacteria.p		Bacteroidetes.c		Bacteroidia.o				rs934049		rs17105491		rs9423647				rs56282904		rs2023437
GWAS	k		Bacteria.p		Bacteroidetes.c		Bacteroidia.o				rs10840326		rs356049		rs11184341				rs6044532		rs2366421
GWAS	k		Bacteria.p		Bacteroidetes.c		Bacteroidia.o				rs10965428		rs4244069		rs111862613				rs6732796		rs28757219
GWAS	k		Bacteria.p		Bacteroidetes.c		Bacteroidia.o				rs111582866		rs4506496		rs117107102				rs10862904		rs495004
GWAS	k		Bacteria.p		Bacteroidetes.c		Bacteroidia.o				rs12050685		rs712981		rs11729256				rs111452233		rs66474973
GWAS	k		Bacteria.p		Bacteroidetes.c		Bacteroidia.o				rs12191680		rs79598899		rs12908520				rs1137722		rs66710942
GWAS	k		Bacteria.p		Bacteroidetes.c		Bacteroidia.o				rs16970009		rs816292		rs2602429				rs11522665		rs6795673
GWAS	k		Bacteria.p		Bacteroidetes.c		Bacteroidia.o				rs35510		rs9299345		rs3995795				rs117675525		rs9507307
GWAS	k		Bacteria.p		Bacteroidetes.c		Bacteroidia.o				rs4822728		rs10502061		rs4242783				rs12416788		rs10872669
GWAS	k		Bacteria.p		Bacteroidetes.c		Bacteroidia.o				rs6092684		rs13376554		rs4936098				rs12443593		rs11135366
GWAS	k		Bacteria.p		Bacteroidetes.c		Bacteroidia.o				rs62568866		rs2014785		rs61779207				rs17565877		rs12748533
GWAS	k		Bacteria.p		Bacteroidetes.c		Bacteroidia.o				rs6972479		rs2396460		rs74542928				rs2302675		rs17043785
GWAS	k		Bacteria.p		Bacteroidetes.c		Bacteroidia.o				rs72756943		rs2804244		rs9349825				rs34558519		rs61508842
GWAS	k		Bacteria.p		Bacteroidetes.c		Bacteroidia.o				rs73139353		rs3900776		rs941682				rs463212		rs6831034
GWAS	k		Bacteria.p		Bacteroidetes.c		Bacteroidia.o				rs731534		rs60983350		rs1002941				rs4733774		rs689695
GWAS	k		Bacteria.p		Bacteroidetes.c		Bacteroidia.o				rs76022354		rs62157625		rs11770843				rs4869373		rs738193
GWAS	k		Bacteria.p		Bacteroidetes.c		Bacteroidia.o				rs78909003		rs62215703		rs17114848				rs7380390		rs78609301
GWAS	k		Bacteria.p		Bacteroidetes.c		Bacteroidia.o				rs9382510		rs6474958		rs2031282				rs12449080		rs941000
GWAS	k		Bacteria.p		Bacteroidetes.c		Bacteroidia.o				rs9895850		rs6726833		rs2731834				rs12602625		rs10496759
GWAS	k		Bacteria.p		Bacteroidetes.c		Bacteroidia.o				rs9938097		rs6854026		rs2825714				rs2008778		rs10831953
GWAS	k		Bacteria.p		Bacteroidetes.c		Bacteroidia.o				rs117452796		rs7193624		rs62570196				rs203770		rs10857328
GWAS	k		Bacteria.p		Bacteroidetes.c		Bacteroidia.o				rs11787651		rs7823228		rs72640280				rs2465095		rs12446429
GWAS	k		Bacteria.p		Bacteroidetes.c		Bacteroidia.o				rs12144792		rs78735375		rs73113483				rs2700958		rs13020688
GWAS	k		Bacteria.p		Bacteroidetes.c		Bacteroidia.o				rs12634826		rs10150232		rs77599476				rs35445518		rs4567981
GWAS	k		Bacteria.p		Bacteroidetes.c		Bacteroidia.o				rs12992764		rs11018566						rs55712042		rs4957061
GWAS	k		Bacteria.p		Bacteroidetes.c		Bacteroidia.o				rs150600492		rs115414803						rs10026787		rs540489
GWAS	k		Bacteria.p		Bacteroidetes.c		Bacteroidia.o				rs35703006		rs12056802						rs1078988		rs55888705
GWAS	k		Bacteria.p		Bacteroidetes.c		Bacteroidia.o				rs4990837		rs1272208						rs115004061		rs677208
GWAS	k		Bacteria.p		Bacteroidetes.c		Bacteroidia.o				rs75430375		rs1431492						rs11931595		rs6899771
GWAS	k		Bacteria.p		Bacteroidetes.c		Bacteroidia.o				rs75898026		rs17734739						rs2132254		rs7174549
GWAS	k		Bacteria.p		Bacteroidetes.c		Bacteroidia.o				rs10805326		rs2704155						rs34437635		rs73797465
GWAS	k		Bacteria.p		Bacteroidetes.c		Bacteroidia.o				rs117020988		rs34449434						rs62135856		rs76671854
GWAS	k		Bacteria.p		Bacteroidetes.c		Bacteroidia.o				rs12377846		rs4669806						rs67396441		rs117186816
GWAS	k		Bacteria.p		Bacteroidetes.c		Bacteroidia.o				rs12986312		rs6494922						rs6920861		rs12380890
GWAS	k		Bacteria.p		Bacteroidetes.c		Bacteroidia.o				rs1467258		rs6563550						rs700801		rs12657403
GWAS	k		Bacteria.p		Bacteroidetes.c		Bacteroidia.o				rs1520207		rs7155595						rs74448867		rs4076564
GWAS	k		Bacteria.p		Bacteroidetes.c		Bacteroidia.o				rs2644627		rs7675045						rs78335793		rs4805124
GWAS	k		Bacteria.p		Bacteroidetes.c		Bacteroidia.o				rs4692811		rs8005030						rs8029854		rs62573205
GWAS	k		Bacteria.p		Bacteroidetes.c		Bacteroidia.o				rs59865771		rs9347879						rs9884588		rs7211194
GWAS	k		Bacteria.p		Bacteroidetes.c		Bacteroidia.o				rs61841503		rs11585893						rs112428203		rs72706624
GWAS	k		Bacteria.p		Bacteroidetes.c		Bacteroidia.o				rs6721459		rs13207588						rs12232484		rs77867022
GWAS	k		Bacteria.p		Bacteroidetes.c		Bacteroidia.o				rs75819860		rs1340391						rs12463384		rs870002
GWAS	k		Bacteria.p		Bacteroidetes.c		Bacteroidia.o				rs76982728		rs17619981						rs1896610		rs892686
GWAS	k		Bacteria.p		Bacteroidetes.c		Bacteroidia.o				rs77540684		rs2023437						rs2697923		rs9608766
GWAS	k		Bacteria.p		Bacteroidetes.c		Bacteroidia.o				rs9573937		rs2366421						rs75238635		rs10875374
GWAS	k		Bacteria.p		Bacteroidetes.c		Bacteroidia.o				rs10119172		rs28757219						rs79594952		rs12186080
GWAS	k		Bacteria.p		Bacteroidetes.c		Bacteroidia.o				rs10762312		rs495004						rs11111		rs12341505
GWAS	k		Bacteria.p		Bacteroidetes.c		Bacteroidia.o				rs10858364		rs66474973						rs117633633		rs12490337
GWAS	k		Bacteria.p		Bacteroidetes.c		Bacteroidia.o				rs17065783		rs66710942						rs13096936		rs2795528
GWAS	k		Bacteria.p		Bacteroidetes.c		Bacteroidia.o				rs1980561		rs6795673						rs152172		rs2817172
GWAS	k		Bacteria.p		Bacteroidetes.c		Bacteroidia.o				rs3111851		rs9507307						rs2383400		rs4723021
GWAS	k		Bacteria.p		Bacteroidetes.c		Bacteroidia.o				rs35233670		rs11155559						rs2470427		rs550843
GWAS	k		Bacteria.p		Bacteroidetes.c		Bacteroidia.o				rs35961441		rs113258194						rs495710		rs56188186
GWAS	k		Bacteria.p		Bacteroidetes.c		Bacteroidia.o				rs6953849		rs12909713						rs5754282		rs62397761
GWAS	k		Bacteria.p		Bacteroidetes.c		Bacteroidia.o				rs7330827		rs13242616						rs6583351		rs881532
GWAS	k		Bacteria.p		Bacteroidetes.c		Bacteroidia.o				rs864093		rs199035						rs7011780		rs10517600
GWAS	k		Bacteria.p		Bacteroidetes.c		Bacteroidia.o				rs10131942		rs2057922						rs7019674		rs10904722
GWAS	k		Bacteria.p		Bacteroidetes.c		Bacteroidia.o				rs12057990		rs2276875						rs73619447		rs118104867
GWAS	k		Bacteria.p		Bacteroidetes.c		Bacteroidia.o				rs12118202		rs2428166						rs74682567		rs13409132
GWAS	k		Bacteria.p		Bacteroidetes.c		Bacteroidia.o				rs13069367		rs28418786						rs76880769		rs17121075
GWAS	k		Bacteria.p		Bacteroidetes.c		Bacteroidia.o				rs148376875		rs28479800						rs3735683		rs2191834
GWAS	k		Bacteria.p		Bacteroidetes.c		Bacteroidia.o				rs2206482		rs35177866						rs3814989		rs28691777
GWAS	k		Bacteria.p		Bacteroidetes.c		Bacteroidia.o				rs2278540		rs62251337						rs4618483		rs34088226
GWAS	k		Bacteria.p		Bacteroidetes.c		Bacteroidia.o				rs34071565		rs72684847						rs60248492		rs55682560
GWAS	k		Bacteria.p		Bacteroidetes.c		Bacteroidia.o				rs34660375		rs76181748						rs62227335		rs6588624
GWAS	k		Bacteria.p		Bacteroidetes.c		Bacteroidia.o				rs3758087		rs77455852						rs6603134		rs66714985
GWAS	k		Bacteria.p		Bacteroidetes.c		Bacteroidia.o				rs3860225		rs79795328						rs6688656		rs6755871
GWAS	k		Bacteria.p		Bacteroidetes.c		Bacteroidia.o				rs4493272		rs10841473						rs6970565		rs7226487
GWAS	k		Bacteria.p		Bacteroidetes.c		Bacteroidia.o				rs4685827		rs12022129						rs7853135		rs7538034
GWAS	k		Bacteria.p		Bacteroidetes.c		Bacteroidia.o				rs7252711		rs182549						rs12617695		rs7725895
GWAS	k		Bacteria.p		Bacteroidetes.c		Bacteroidia.o				rs7975087		rs2491158						rs12879040		rs989682
GWAS	k		Bacteria.p		Bacteroidetes.c		Bacteroidia.o				rs912860		rs2686790						rs1357368		rs9979874
GWAS	k		Bacteria.p		Bacteroidetes.c		Bacteroidia.o				rs9586501		rs4567981						rs2898012		rs112893842
GWAS	k		Bacteria.p		Bacteroidetes.c		Bacteroidia.o				rs9958960		rs540489						rs3973922		rs1582238
GWAS	k		Bacteria.p		Bacteroidetes.c		Bacteroidia.o				rs1035406		rs55888705						rs8006060		rs17051335
GWAS	k		Bacteria.p		Bacteroidetes.c		Bacteroidia.o				rs11591293		rs56108664						rs988862		rs1908593
GWAS	k		Bacteria.p		Bacteroidetes.c		Bacteroidia.o				rs12977163		rs5746486						rs114845775		rs28696126
GWAS	k		Bacteria.p		Bacteroidetes.c		Bacteroidia.o				rs13336560		rs62181700						rs11724182		rs4344384
GWAS	k		Bacteria.p		Bacteroidetes.c		Bacteroidia.o				rs1549633		rs7322849						rs12101679		rs4677103
GWAS	k		Bacteria.p		Bacteroidetes.c		Bacteroidia.o				rs1923415		rs73797465						rs17693136		rs540220
GWAS	k		Bacteria.p		Bacteroidetes.c		Bacteroidia.o				rs3754624		rs75344046						rs568692		rs55658617
GWAS	k		Bacteria.p		Bacteroidetes.c		Bacteroidia.o				rs4278423		rs76671854						rs598632		rs72731813
GWAS	k		Bacteria.p		Bacteroidetes.c		Bacteroidia.o				rs4822789		rs857444						rs62163269		rs9608282
GWAS	k		Bacteria.p		Bacteroidetes.c		Bacteroidia.o				rs55876211		rs11069458						rs10733815		rs9725395
GWAS	k		Bacteria.p		Bacteroidetes.c		Bacteroidia.o				rs61933850		rs116261629						rs12116657		rs7164160
GWAS	k		Bacteria.p		Bacteroidetes.c		Bacteroidia.o				rs6679026		rs1241171						rs1508792		rs72647048
GWAS	k		Bacteria.p		Bacteroidetes.c		Bacteroidia.o				rs7001029		rs1571225						rs2005874		rs11026530
GWAS	k		Bacteria.p		Bacteroidetes.c		Bacteroidia.o				rs72714493		rs1917709						rs4237122		rs111229068
GWAS	k		Bacteria.p		Bacteroidetes.c		Bacteroidia.o				rs74354280		rs1969927						rs66722558		rs2374342
GWAS	k		Bacteria.p		Bacteroidetes.c		Bacteroidia.o				rs76784716		rs2713349						rs702101		rs35673018
GWAS	k		Bacteria.p		Bacteroidetes.c		Bacteroidia.o				rs9813022		rs2728491						rs7631540		rs4792380
GWAS	k		Bacteria.p		Bacteroidetes.c		Bacteroidia.o				rs10217435		rs3827020						rs10281779		rs504442
GWAS	k		Bacteria.p		Bacteroidetes.c		Bacteroidia.o				rs10832801		rs4798126						rs10911039		rs61973590
GWAS	k		Bacteria.p		Bacteroidetes.c		Bacteroidia.o				rs1939881		rs542415						rs12697058		rs62210023
GWAS	k		Bacteria.p		Bacteroidetes.c		Bacteroidia.o				rs2447496		rs60178956						rs12809872		rs78143293
GWAS	k		Bacteria.p		Bacteroidetes.c		Bacteroidia.o				rs2833282		rs6793291						rs1580572		rs79757635
GWAS	k		Bacteria.p		Bacteroidetes.c		Bacteroidia.o				rs35909684		rs72676854						rs2449506		rs80319214
GWAS	k		Bacteria.p		Bacteroidetes.c		Bacteroidia.o				rs36021379		rs7802841						rs303729		rs10759623
GWAS	k		Bacteria.p		Bacteroidetes.c		Bacteroidia.o				rs4264350		rs8013541						rs4943000		rs11547158
GWAS	k		Bacteria.p		Bacteroidetes.c		Bacteroidia.o				rs4783173		rs9899990						rs113022358		rs17379710
GWAS	k		Bacteria.p		Bacteroidetes.c		Bacteroidia.o				rs59663348		rs11149971						rs11678259		rs2155352
GWAS	k		Bacteria.p		Bacteroidetes.c		Bacteroidia.o				rs62532512		rs113271346						rs12686124		rs2156611
GWAS	k		Bacteria.p		Bacteroidetes.c		Bacteroidia.o				rs6744030		rs115043014						rs1305081		rs3733511
GWAS	k		Bacteria.p		Bacteroidetes.c		Bacteroidia.o				rs6837275		rs117001700						rs13429913		rs488164
GWAS	k		Bacteria.p		Bacteroidetes.c		Bacteroidia.o				rs74474130		rs12453000						rs2027516		rs6025153
GWAS	k		Bacteria.p		Bacteroidetes.c		Bacteroidia.o				rs77885767		rs16892041						rs4459949		rs697771
GWAS	k		Bacteria.p		Bacteroidetes.c		Bacteroidia.o				rs7832304		rs2788271						rs56353270		rs78222136
GWAS	k		Bacteria.p		Bacteroidetes.c		Bacteroidia.o				rs8130320		rs3005511						rs57091306		rs10404377
GWAS	k		Bacteria.p		Bacteroidetes.c		Bacteroidia.o				rs9389714		rs4926264						rs6748817		rs118170811
GWAS	k		Bacteria.p		Bacteroidetes.c		Bacteroidia.o				rs9578457		rs67794373						rs73415022		rs12643275
GWAS	k		Bacteria.p		Bacteroidetes.c		Bacteroidia.o				rs9603208		rs682885						rs9397388		rs12904405
GWAS	k		Bacteria.p		Bacteroidetes.c		Bacteroidia.o				rs10093275		rs72973581						rs9462447		rs1999289
GWAS	k		Bacteria.p		Bacteroidetes.c		Bacteroidia.o				rs10166469		rs7860714						rs10760885		rs3098182
GWAS	k		Bacteria.p		Bacteroidetes.c		Bacteroidia.o				rs1612733		rs10084203						rs11938983		rs482905
GWAS	k		Bacteria.p		Bacteroidetes.c		Bacteroidia.o				rs17376049		rs12034718						rs12895134		rs6501525
GWAS	k		Bacteria.p		Bacteroidetes.c		Bacteroidia.o				rs2113833		rs12585793						rs1969724		rs66753613
GWAS	k		Bacteria.p		Bacteroidetes.c		Bacteroidia.o				rs2426816		rs2017189						rs246783		rs6797051
GWAS	k		Bacteria.p		Bacteroidetes.c		Bacteroidia.o				rs3009418		rs4962426						rs4767918		rs7076829
GWAS	k		Bacteria.p		Bacteroidetes.c		Bacteroidia.o				rs499272		rs56221232						rs6465823		rs7514702
GWAS	k		Bacteria.p		Bacteroidetes.c		Bacteroidia.o				rs55793120		rs62478070						rs7015972		rs10402491
GWAS	k		Bacteria.p		Bacteroidetes.c		Bacteroidia.o				rs56199908		rs7322368						rs72810711		rs11139361
GWAS	k		Bacteria.p		Bacteroidetes.c		Bacteroidia.o				rs76724913		rs75238760						rs891501		rs112040820
GWAS	k		Bacteria.p		Bacteroidetes.c		Bacteroidia.o				rs10028567		rs11228830						rs113640907		rs11755180
GWAS	k		Bacteria.p		Bacteroidetes.c		Bacteroidia.o				rs11110281		rs113054641						rs2005815		rs11841382
GWAS	k		Bacteria.p		Bacteroidetes.c		Bacteroidia.o				rs16950051		rs12304031						rs311865		rs11979110
GWAS	k		Bacteria.p		Bacteroidetes.c		Bacteroidia.o				rs2370083		rs12458763						rs3919827		rs1205443
GWAS	k		Bacteria.p		Bacteroidetes.c		Bacteroidia.o				rs28718126		rs1862649						rs4709313		rs12760724
GWAS	k		Bacteria.p		Bacteroidetes.c		Bacteroidia.o				rs2952251		rs2114713						rs595638		rs13005175
GWAS	k		Bacteria.p		Bacteroidetes.c		Bacteroidia.o				rs35344081		rs2642760						rs6052686		rs2159863
GWAS	k		Bacteria.p		Bacteroidetes.c		Bacteroidia.o				rs395407		rs270727						rs61801633		rs2910921
GWAS	k		Bacteria.p		Bacteroidetes.c		Bacteroidia.o				rs4968759		rs326049						rs62240505		rs3127230
GWAS	k		Bacteria.p		Bacteroidetes.c		Bacteroidia.o				rs57646748		rs62130338						rs6970331		rs35524804
GWAS	k		Bacteria.p		Bacteroidetes.c		Bacteroidia.o				rs6563952		rs62390301						rs9314321		rs7359994
GWAS	k		Bacteria.p		Bacteroidetes.c		Bacteroidia.o				rs6806351		rs7083431						rs12657476		rs79086868
GWAS	k		Bacteria.p		Bacteroidetes.c		Bacteroidia.o				rs76717940		rs71428626						rs12870360		rs959845
GWAS	k		Bacteria.p		Bacteroidetes.c		Bacteroidia.o				rs77968078		rs72814525						rs2330438		rs9929145
GWAS	k		Bacteria.p		Bacteroidetes.c		Bacteroidia.o				rs7916711		rs782080						rs2421570		rs1530559
GWAS	k		Bacteria.p		Bacteroidetes.c		Bacteroidia.o				rs957755		rs78453362						rs4503137		rs1590596
GWAS	k		Bacteria.p		Bacteroidetes.c		Bacteroidia.o				rs9903102		rs9657374						rs55749361		rs16861661
GWAS	k		Bacteria.p		Bacteroidetes.c		Bacteroidia.o				rs111810795		rs1007475						rs6005414		rs328312
GWAS	k		Bacteria.p		Bacteroidetes.c		Bacteroidia.o				rs114889439		rs11761679						rs6745806		rs6092149
GWAS	k		Bacteria.p		Bacteroidetes.c		Bacteroidia.o				rs11700976		rs142855850						rs7088001		rs62314653
GWAS	k		Bacteria.p		Bacteroidetes.c		Bacteroidia.o				rs12186441		rs16934069						rs72799593		rs74599091
GWAS	k		Bacteria.p		Bacteroidetes.c		Bacteroidia.o				rs12668619		rs16941336						rs73654027		rs768253
GWAS	k		Bacteria.p		Bacteroidetes.c		Bacteroidia.o				rs12741784		rs17163238						rs79216963		rs77478751
GWAS	k		Bacteria.p		Bacteroidetes.c		Bacteroidia.o				rs1442060		rs4537857						rs7930251		rs921925
GWAS	k		Bacteria.p		Bacteroidetes.c		Bacteroidia.o				rs1447205		rs486484						rs9517773		rs9345899
GWAS	k		Bacteria.p		Bacteroidetes.c		Bacteroidia.o				rs1693340		rs4928024						rs10407049		rs111966731
GWAS	k		Bacteria.p		Bacteroidetes.c		Bacteroidia.o				rs2175069		rs72723662						rs10829629		rs11246212
GWAS	k		Bacteria.p		Bacteroidetes.c		Bacteroidia.o				rs2561116		rs7412979						rs111585182		rs12002250
GWAS	k		Bacteria.p		Bacteroidetes.c		Bacteroidia.o				rs2585520		rs74622183						rs12028677		rs12509763
GWAS	k		Bacteria.p		Bacteroidetes.c		Bacteroidia.o				rs4263802		rs77356209						rs12192901		rs1569853
GWAS	k		Bacteria.p		Bacteroidetes.c		Bacteroidia.o				rs4461038		rs7752361						rs13381124		rs17138946
GWAS	k		Bacteria.p		Bacteroidetes.c		Bacteroidia.o				rs4797169		rs7763512						rs57119184		rs36057338
GWAS	k		Bacteria.p		Bacteroidetes.c		Bacteroidia.o				rs61264131		rs9349693						rs60475061		rs4428215
GWAS	k		Bacteria.p		Bacteroidetes.c		Bacteroidia.o				rs6692542		rs10090365						rs67032605		rs561239
GWAS	k		Bacteria.p		Bacteroidetes.c		Bacteroidia.o				rs6909981		rs10108780						rs7962165		rs6000536
GWAS	k		Bacteria.p		Bacteroidetes.c		Bacteroidia.o				rs75768969		rs10809135						rs10966460		rs62435498
GWAS	k		Bacteria.p		Bacteroidetes.c		Bacteroidia.o				rs79535861		rs11153159						rs11957434		rs736744
GWAS	k		Bacteria.p		Bacteroidetes.c		Bacteroidia.o				rs9345168		rs12500231						rs12332306		rs7993559
GWAS	k		Bacteria.p		Bacteroidetes.c		Bacteroidia.o				rs11184341		rs2193878						rs1362650		rs80330081
GWAS	k		Bacteria.p		Bacteroidetes.c		Bacteroidia.o				rs111862613		rs36155147						rs1443711		rs934049
GWAS	k		Bacteria.p		Bacteroidetes.c		Bacteroidia.o				rs117107102		rs386526						rs2055593		rs10840326
GWAS	k		Bacteria.p		Bacteroidetes.c		Bacteroidia.o				rs11729256		rs4294381						rs2789623		rs10965428
GWAS	k		Bacteria.p		Bacteroidetes.c		Bacteroidia.o				rs12908520		rs4678258						rs4897508		rs111582866
GWAS	k		Bacteria.p		Bacteroidetes.c		Bacteroidia.o				rs2602429		rs6489992						rs62390586		rs12050685
GWAS	k		Bacteria.p		Bacteroidetes.c		Bacteroidia.o				rs3995795		rs6494306						rs62493320		rs12191680
GWAS	k		Bacteria.p		Bacteroidetes.c		Bacteroidia.o				rs4242783		rs6881988						rs73102812		rs16970009
GWAS	k		Bacteria.p		Bacteroidetes.c		Bacteroidia.o				rs4936098		rs7400877						rs8015391		rs35510
GWAS	k		Bacteria.p		Bacteroidetes.c		Bacteroidia.o				rs61779207		rs830149						rs11041738		rs4822728
GWAS	k		Bacteria.p		Bacteroidetes.c		Bacteroidia.o				rs74542928		rs9973954						rs11104946		rs6092684
GWAS	k		Bacteria.p		Bacteroidetes.c		Bacteroidia.o				rs9349825		rs12404911						rs117024060		rs62568866
GWAS	k		Bacteria.p		Bacteroidetes.c		Bacteroidia.o				rs941682		rs212393						rs488197		rs6972479
GWAS	k		Bacteria.p		Bacteroidetes.c		Bacteroidia.o				rs11671100		rs73128290						rs7660775		rs72756943
GWAS	k		Bacteria.p		Bacteroidetes.c		Bacteroidia.o				rs11764871		rs7742829						rs7804962		rs73139353
GWAS	k		Bacteria.p		Bacteroidetes.c		Bacteroidia.o				rs2546105		rs10461257						rs8011841		rs731534
GWAS	k		Bacteria.p		Bacteroidetes.c		Bacteroidia.o				rs2944282		rs17081797						rs143528380		rs76022354
GWAS	k		Bacteria.p		Bacteroidetes.c		Bacteroidia.o				rs34962571		rs62132810						rs2241820		rs78909003
GWAS	k		Bacteria.p		Bacteroidetes.c		Bacteroidia.o				rs4396289		rs62190261						rs3118528		rs9382510
GWAS	k		Bacteria.p		Bacteroidetes.c		Bacteroidia.o				rs61702987		rs62467127						rs6459977		rs9895850
GWAS	k		Bacteria.p		Bacteroidetes.c		Bacteroidia.o				rs62570196		rs73952017						rs6489044		rs9938097
GWAS	k		Bacteria.p		Bacteroidetes.c		Bacteroidia.o				rs6545794		rs78521377						rs77715803		rs117452796
GWAS	k		Bacteria.p		Bacteroidetes.c		Bacteroidia.o				rs67832247		rs79150079						rs874372		rs11787651
GWAS	k		Bacteria.p		Bacteroidetes.c		Bacteroidia.o				rs7077363		rs892686						rs13381162		rs12144792
GWAS	k		Bacteria.p		Bacteroidetes.c		Bacteroidia.o				rs7314815		rs999354						rs13393033		rs12634826
GWAS	k		Bacteria.p		Bacteroidetes.c		Bacteroidia.o				rs7627405		rs11264403						rs3786306		rs12992764
GWAS	k		Bacteria.p		Bacteroidetes.c		Bacteroidia.o				rs7860510		rs115807074						rs4935713		rs150600492
GWAS	k		Bacteria.p		Bacteroidetes.c		Bacteroidia.o						rs11586026						rs56168514		rs35703006
GWAS	k		Bacteria.p		Bacteroidetes.c		Bacteroidia.o						rs116847295						rs592284		rs4990837
GWAS	k		Bacteria.p		Bacteroidetes.c		Bacteroidia.o						rs12341505						rs7155195		rs75430375
GWAS	k		Bacteria.p		Bacteroidetes.c		Bacteroidia.o						rs12490337						rs72643019		rs75898026
GWAS	k		Bacteria.p		Bacteroidetes.c		Bacteroidia.o						rs2795528						rs73083250		rs10805326
GWAS	k		Bacteria.p		Bacteroidetes.c		Bacteroidia.o						rs2817172						rs7944200		rs117020988
GWAS	k		Bacteria.p		Bacteroidetes.c		Bacteroidia.o						rs550843						rs852540		rs12377846
GWAS	k		Bacteria.p		Bacteroidetes.c		Bacteroidia.o						rs10890671						rs9573198		rs12986312
GWAS	k		Bacteria.p		Bacteroidetes.c		Bacteroidia.o						rs11597285						rs11161058		rs1467258
GWAS	k		Bacteria.p		Bacteroidetes.c		Bacteroidia.o						rs12921100						rs12134195		rs1520207
GWAS	k		Bacteria.p		Bacteroidetes.c		Bacteroidia.o						rs1496626						rs17070727		rs2644627
GWAS	k		Bacteria.p		Bacteroidetes.c		Bacteroidia.o						rs149807560						rs1728059		rs4692811
GWAS	k		Bacteria.p		Bacteroidetes.c		Bacteroidia.o						rs2103510						rs34355813		rs59865771
GWAS	k		Bacteria.p		Bacteroidetes.c		Bacteroidia.o						rs2671662						rs34990336		rs61841503
GWAS	k		Bacteria.p		Bacteroidetes.c		Bacteroidia.o						rs59414781						rs4693197		rs6721459
GWAS	k		Bacteria.p		Bacteroidetes.c		Bacteroidia.o						rs62448871						rs6508629		rs75819860
GWAS	k		Bacteria.p		Bacteroidetes.c		Bacteroidia.o						rs73052258						rs7043141		rs76982728
GWAS	k		Bacteria.p		Bacteroidetes.c		Bacteroidia.o						rs75672793						rs79555856		rs77540684
GWAS	k		Bacteria.p		Bacteroidetes.c		Bacteroidia.o						rs9541268						rs9886784		rs9573937
GWAS	k		Bacteria.p		Bacteroidetes.c		Bacteroidia.o						rs11532348						rs11664566		rs10119172
GWAS	k		Bacteria.p		Bacteroidetes.c		Bacteroidia.o						rs12684609						rs12022867		rs10762312
GWAS	k		Bacteria.p		Bacteroidetes.c		Bacteroidia.o						rs12996055						rs13333427		rs10858364
GWAS	k		Bacteria.p		Bacteroidetes.c		Bacteroidia.o						rs143662916						rs1553042		rs17065783
GWAS	k		Bacteria.p		Bacteroidetes.c		Bacteroidia.o						rs189356						rs2293915		rs1980561
GWAS	k		Bacteria.p		Bacteroidetes.c		Bacteroidia.o						rs213863						rs28450200		rs3111851
GWAS	k		Bacteria.p		Bacteroidetes.c		Bacteroidia.o						rs305411						rs34886974		rs35233670
GWAS	k		Bacteria.p		Bacteroidetes.c		Bacteroidia.o						rs3828477						rs363031		rs35961441
GWAS	k		Bacteria.p		Bacteroidetes.c		Bacteroidia.o						rs5011652						rs55790429		rs6953849
GWAS	k		Bacteria.p		Bacteroidetes.c		Bacteroidia.o						rs55672356						rs71385354		rs7330827
GWAS	k		Bacteria.p		Bacteroidetes.c		Bacteroidia.o						rs72821405						rs73147950		rs864093
GWAS	k		Bacteria.p		Bacteroidetes.c		Bacteroidia.o						rs74919520						rs9958338		rs10131942
GWAS	k		Bacteria.p		Bacteroidetes.c		Bacteroidia.o						rs76001613						rs11113894		rs12057990
GWAS	k		Bacteria.p		Firmicutes.c		Bacilli.o						rs1010560						rs1118894		rs12118202
GWAS	k		Bacteria.p		Firmicutes.c		Bacilli.o						rs12794898						rs11734017		rs13069367
GWAS	k		Bacteria.p		Firmicutes.c		Bacilli.o						rs12886051						rs12488234		rs148376875
GWAS	k		Bacteria.p		Firmicutes.c		Bacilli.o						rs1519491						rs1458987		rs2206482
GWAS	k		Bacteria.p		Firmicutes.c		Bacilli.o						rs1576241						rs278731		rs2278540
GWAS	k		Bacteria.p		Firmicutes.c		Bacilli.o						rs1762123						rs28635178		rs34071565
GWAS	k		Bacteria.p		Firmicutes.c		Bacilli.o						rs2907920						rs299199		rs34660375
GWAS	k		Bacteria.p		Firmicutes.c		Bacilli.o						rs4277593						rs35870858		rs3758087
GWAS	k		Bacteria.p		Firmicutes.c		Bacilli.o						rs56405618						rs4333664		rs3860225
GWAS	k		Bacteria.p		Firmicutes.c		Bacilli.o						rs73031725						rs4433502		rs4493272
GWAS	k		Bacteria.p		Firmicutes.c		Bacilli.o						rs73167075						rs4450413		rs4685827
GWAS	k		Bacteria.p		Firmicutes.c		Bacilli.o						rs74101919						rs60200511		rs7252711
GWAS	k		Bacteria.p		Firmicutes.c		Bacilli.o						rs7784490						rs6517636		rs7975087
GWAS	k		Bacteria.p		Firmicutes.c		Bacilli.o						rs946513						rs735027		rs912860
GWAS	k		Bacteria.p		Firmicutes.c		Bacilli.o						rs10070053						rs117329402		rs9586501
GWAS	k		Bacteria.p		Firmicutes.c		Bacilli.o						rs10121347						rs1893286		rs9958960
GWAS	k		Bacteria.p		Firmicutes.c		Bacilli.o						rs12634070						rs6481791		rs1035406
GWAS	k		Bacteria.p		Firmicutes.c		Bacilli.o						rs1958519						rs1810052		rs11591293
GWAS	k		Bacteria.p		Firmicutes.c		Bacilli.o						rs2482516						rs13086575		rs13336560
GWAS	k		Bacteria.p		Firmicutes.c		Bacilli.o						rs35890118						rs6900225		rs1549633
GWAS	k		Bacteria.p		Firmicutes.c		Bacilli.o						rs59936925						rs74654613		rs1923415
GWAS	k		Bacteria.p		Firmicutes.c		Bacilli.o						rs61823518						rs7524171		rs3754624
GWAS	k		Bacteria.p		Firmicutes.c		Bacilli.o						rs6677933						rs11060559		rs4278423
GWAS	k		Bacteria.p		Firmicutes.c		Clostridia.o						rs72680320						rs12441278		rs4822789
GWAS	k		Bacteria.p		Firmicutes.c		Clostridia.o						rs9426473						rs1463878		rs61933850
GWAS	k		Bacteria.p		Firmicutes.c		Clostridia.o						rs10810043						rs1976629		rs6679026
GWAS	k		Bacteria.p		Firmicutes.c		Clostridia.o						rs11077359						rs2063471		rs7001029
GWAS	k		Bacteria.p		Firmicutes.c		Clostridia.o						rs11080344						rs35595126		rs72714493
GWAS	k		Bacteria.p		Firmicutes.c		Clostridia.o						rs13247359						rs35665752		rs74354280
GWAS	k		Bacteria.p		Firmicutes.c		Clostridia.o						rs13394391						rs57193778		rs10217435
GWAS	k		Bacteria.p		Firmicutes.c		Clostridia.o						rs178271						rs574764		rs10832801
GWAS	k		Bacteria.p		Firmicutes.c		Clostridia.o						rs4575475						rs6597377		rs1939881
GWAS	k		Bacteria.p		Firmicutes.c		Clostridia.o						rs62481985						rs715519		rs2447496
GWAS	k		Bacteria.p		Firmicutes.c		Clostridia.o						rs7521171						rs73187354		rs2833282
GWAS	k		Bacteria.p		Firmicutes.c		Clostridia.o						rs8100692						rs80196726		rs35909684
GWAS	k		Bacteria.p		Firmicutes.c		Clostridia.o						rs112893842						rs11858399		rs36021379
GWAS	k		Bacteria.p		Firmicutes.c		Clostridia.o						rs1582238						rs17398712		rs4264350
GWAS	k		Bacteria.p		Firmicutes.c		Clostridia.o						rs28696126						rs67194754		rs4783173
GWAS	k		Bacteria.p		Firmicutes.c		Clostridia.o						rs2892880						rs7073292		rs59663348
GWAS	k		Bacteria.p		Firmicutes.c		Clostridia.o						rs4344384						rs72662817		rs62532512
GWAS	k		Bacteria.p		Firmicutes.c		Clostridia.o						rs4677103						rs79201749		rs6744030
GWAS	k		Bacteria.p		Firmicutes.c		Clostridia.o						rs55658617						rs9356977		rs6837275
GWAS	k		Bacteria.p		Firmicutes.c		Clostridia.o						rs72731813						rs13061928		rs74474130
GWAS	k		Bacteria.p		Firmicutes.c		Clostridia.o						rs9608282						rs1872436		rs77885767
GWAS	k		Bacteria.p		Firmicutes.c		Clostridia.o						rs9725395						rs5768347		rs7832304
GWAS	k		Bacteria.p		Firmicutes.c		Clostridia.o						rs11160353						rs77544959		rs8130320
GWAS	k		Bacteria.p		Firmicutes.c		Clostridia.o						rs12031543						rs9513795		rs9389714
GWAS	k		Bacteria.p		Firmicutes.c		Clostridia.o						rs1294544						rs9848037		rs9578457
GWAS	k		Bacteria.p		Firmicutes.c		Clostridia.o						rs13066142						rs10236678		rs9603208
GWAS	k		Bacteria.p		Firmicutes.c		Clostridia.o						rs16863365						rs11074766		rs10093275
GWAS	k		Bacteria.p		Firmicutes.c		Clostridia.o						rs2032031						rs1182140		rs10166469
GWAS	k		Bacteria.p		Firmicutes.c		Clostridia.o						rs2590913						rs4352232		rs1612733
GWAS	k		Bacteria.p		Firmicutes.c		Clostridia.o						rs2853179						rs4424244		rs17376049
GWAS	k		Bacteria.p		Firmicutes.c		Clostridia.o						rs4797774						rs6761789		rs2113833
GWAS	k		Bacteria.p		Firmicutes.c		Clostridia.o						rs6580353						rs6778836		rs2426816
GWAS	k		Bacteria.p		Firmicutes.c		Clostridia.o						rs72647089						rs74412941		rs3009418
GWAS	k		Bacteria.p		Firmicutes.c		Clostridia.o						rs7729080						rs75202637		rs499272
GWAS	k		Bacteria.p		Firmicutes.c		Clostridia.o						rs10138457						rs7790846		rs55793120
GWAS	k		Bacteria.p		Firmicutes.c		Clostridia.o						rs10938938						rs7990301		rs56199908
GWAS	k		Bacteria.p		Firmicutes.c		Clostridia.o						rs11071887						rs10927575		rs76724913
GWAS	k		Bacteria.p		Firmicutes.c		Clostridia.o						rs11166701						rs11678512		rs10028567
GWAS	k		Bacteria.p		Firmicutes.c		Clostridia.o						rs2314294						rs11933020		rs11110281
GWAS	k		Bacteria.p		Firmicutes.c		Clostridia.o						rs2435610						rs13060820		rs16950051
GWAS	k		Bacteria.p		Firmicutes.c		Clostridia.o						rs4747450						rs2184120		rs2370083
GWAS	k		Bacteria.p		Firmicutes.c		Clostridia.o						rs4753063						rs2426807		rs28718126
GWAS	k		Bacteria.p		Firmicutes.c		Clostridia.o						rs517089						rs396720		rs395407
GWAS	k		Bacteria.p		Firmicutes.c		Clostridia.o						rs75416973						rs4268153		rs4968759
GWAS	k		Bacteria.p		Firmicutes.c		Clostridia.o						rs764177						rs4775557		rs57646748
GWAS	k		Bacteria.p		Firmicutes.c		Clostridia.o						rs76680460						rs56105508		rs6563952
GWAS	k		Bacteria.p		Firmicutes.c		Clostridia.o						rs11150408						rs6922056		rs6806351
GWAS	k		Bacteria.p		Firmicutes.c		Clostridia.o						rs12216169						rs77362317		rs77968078
GWAS	k		Bacteria.p		Firmicutes.c		Clostridia.o						rs12537781						rs79969063		rs7916711
GWAS	k		Bacteria.p		Firmicutes.c		Clostridia.o						rs13279148						rs10014686		rs957755
GWAS	k		Bacteria.p		Firmicutes.c		Clostridia.o						rs1899291						rs10848037		rs9903102
GWAS	k		Bacteria.p		Firmicutes.c		Clostridia.o						rs345219						rs1330325		rs111810795
GWAS	k		Bacteria.p		Firmicutes.c		Clostridia.o						rs3752849						rs17568569		rs114889439
GWAS	k		Bacteria.p		Firmicutes.c		Clostridia.o						rs4793307						rs17749540		rs11700976
GWAS	k		Bacteria.p		Firmicutes.c		Clostridia.o						rs62503162						rs1952183		rs12186441
GWAS	k		Bacteria.p		Firmicutes.c		Clostridia.o						rs62583469						rs2871118		rs12668619
GWAS	k		Bacteria.p		Firmicutes.c		Clostridia.o						rs73729431						rs2901343		rs12741784
GWAS	k		Bacteria.p		Firmicutes.c		Clostridia.o						rs112205261						rs4692552		rs1442060
GWAS	k		Bacteria.p		Firmicutes.c		Clostridia.o						rs13070736						rs62468608		rs1693340
GWAS	k		Bacteria.p		Firmicutes.c		Clostridia.o						rs1784446						rs6487088		rs2175069
GWAS	k		Bacteria.p		Firmicutes.c		Clostridia.o						rs2223081						rs73443336		rs2561116
GWAS	k		Bacteria.p		Firmicutes.c		Clostridia.o						rs2240838						rs10848471		rs2585520
GWAS	k		Bacteria.p		Firmicutes.c		Clostridia.o						rs3851328						rs10961097		rs4263802
GWAS	k		Bacteria.p		Firmicutes.c		Clostridia.o						rs4985746						rs113157937		rs4461038
GWAS	k		Bacteria.p		Firmicutes.c		Clostridia.o						rs6430926						rs12474753		rs4797169
GWAS	k		Bacteria.p		Firmicutes.c		Clostridia.o						rs67490567						rs12935244		rs61264131
GWAS	k		Bacteria.p		Firmicutes.c		Clostridia.o						rs76663501						rs2368038		rs6692542
GWAS	k		Bacteria.p		Firmicutes.c		Clostridia.o						rs11027642						rs6590368		rs6909981
GWAS	k		Bacteria.p		Firmicutes.c		Clostridia.o						rs11079158						rs6731499		rs75768969
GWAS	k		Bacteria.p		Firmicutes.c		Clostridia.o						rs11938607						rs75578397		rs79535861
GWAS	k		Bacteria.p		Firmicutes.c		Clostridia.o						rs12257723						rs9804152		rs9345168
GWAS	k		Bacteria.p		Firmicutes.c		Clostridia.o						rs12278566						rs12807499		rs11671100
GWAS	k		Bacteria.p		Firmicutes.c		Clostridia.o						rs12710729						rs1452438		rs11764871
GWAS	k		Bacteria.p		Firmicutes.c		Clostridia.o						rs13258851						rs1867204		rs2546105
GWAS	k		Bacteria.p		Firmicutes.c		Clostridia.o						rs1508033						rs1890115		rs2944282
GWAS	k		Bacteria.p		Firmicutes.c		Clostridia.o						rs1553971						rs1939678		rs34962571
GWAS	k		Bacteria.p		Firmicutes.c		Clostridia.o						rs2683098						rs2449527		rs4396289
GWAS	k		Bacteria.p		Firmicutes.c		Clostridia.o						rs3812426						rs36042240		rs61702987
GWAS	k		Bacteria.p		Firmicutes.c		Clostridia.o						rs4462860						rs4333970		rs6545794
GWAS	k		Bacteria.p		Firmicutes.c		Clostridia.o						rs10098492						rs4418572		rs67832247
GWAS	k		Bacteria.p		Firmicutes.c		Clostridia.o						rs11098863						rs6021385		rs7077363
GWAS	k		Bacteria.p		Firmicutes.c		Clostridia.o						rs114731706						rs6678820		rs7314815
GWAS	k		Bacteria.p		Firmicutes.c		Clostridia.o						rs2051957						rs6695790		rs7627405
GWAS	k		Bacteria.p		Firmicutes.c		Clostridia.o						rs3017103						rs11002091		rs7860510
GWAS	k		Bacteria.p		Firmicutes.c		Clostridia.o						rs73331712						rs117632297		rs10074000
GWAS	k		Bacteria.p		Firmicutes.c		Clostridia.o						rs77655283						rs13040204		rs10506058
GWAS	k		Bacteria.p		Firmicutes.c		Clostridia.o						rs7923280						rs1358421		rs1942371
GWAS	k		Bacteria.p		Firmicutes.c		Clostridia.o						rs9470637						rs2660277		rs1948423
GWAS	k		Bacteria.p		Firmicutes.c		Clostridia.o						rs1434153						rs2717881		rs40656
GWAS	k		Bacteria.p		Firmicutes.c		Clostridia.o						rs16936671						rs28706788		rs4869133
GWAS	k		Bacteria.p		Firmicutes.c		Clostridia.o						rs17804233						rs2906787		rs61267978
GWAS	k		Bacteria.p		Firmicutes.c		Clostridia.o						rs2901723						rs35239958		rs6577484
GWAS	k		Bacteria.p		Firmicutes.c		Clostridia.o						rs340991						rs544964		rs6890185
GWAS	k		Bacteria.p		Firmicutes.c		Clostridia.o						rs34528142						rs66806908		rs71564433
GWAS	k		Bacteria.p		Firmicutes.c		Clostridia.o						rs3804326						rs74413687		rs77845139
GWAS	k		Bacteria.p		Firmicutes.c		Clostridia.o						rs45480394						rs7665837		rs112617308
GWAS	k		Bacteria.p		Firmicutes.c		Clostridia.o						rs4697572						rs8050653		rs12151423
GWAS	k		Bacteria.p		Firmicutes.c		Clostridia.o						rs58236560						rs9805811		rs13139592
GWAS	k		Bacteria.p		Firmicutes.c		Clostridia.o						rs61806970						rs1011345		rs1384962
GWAS	k		Bacteria.p		Firmicutes.c		Clostridia.o						rs622418						rs10502943		rs2913110
GWAS	k		Bacteria.p		Firmicutes.c		Clostridia.o						rs6474512						rs12124525		rs4862235
GWAS	k		Bacteria.p		Firmicutes.c		Clostridia.o						rs710230						rs3815679		rs62348779
GWAS	k		Bacteria.p		Firmicutes.c		Clostridia.o						rs7221249						rs73040331		rs6591893
GWAS	k		Bacteria.p		Firmicutes.c		Clostridia.o						rs9590927						rs79951774		rs720439
GWAS	k		Bacteria.p		Firmicutes.c		Clostridia.o						rs10164067						rs1005544		rs73199919
GWAS	k		Bacteria.p		Firmicutes.c		Clostridia.o						rs11666127						rs11072031		rs9613196
GWAS	k		Bacteria.p		Firmicutes.c		Clostridia.o						rs11994308						rs12581302		rs1020520
GWAS	k		Bacteria.p		Firmicutes.c		Clostridia.o						rs12251396						rs140443231		rs10444197
GWAS	k		Bacteria.p		Firmicutes.c		Clostridia.o						rs17798136						rs17773250		rs11052069
GWAS	k		Bacteria.p		Firmicutes.c		Clostridia.o						rs214586						rs28802725		rs11720857
GWAS	k		Bacteria.p		Firmicutes.c		Clostridia.o						rs28568391						rs36122201		rs12906958
GWAS	k		Bacteria.p		Firmicutes.c		Clostridia.o						rs4758231						rs4445887		rs17159861
GWAS	k		Bacteria.p		Firmicutes.c		Clostridia.o						rs59068084						rs4761660		rs2644213
GWAS	k		Bacteria.p		Firmicutes.c		Clostridia.o						rs59104037						rs6570332		rs4076415
GWAS	k		Bacteria.p		Firmicutes.c		Clostridia.o						rs62403464						rs708686		rs62024432
GWAS	k		Bacteria.p		Firmicutes.c		Clostridia.o						rs6875357						rs73098536		rs6762473
GWAS	k		Bacteria.p		Firmicutes.c		Clostridia.o						rs73074432						rs7793841		rs76898927
GWAS	k		Bacteria.p		Firmicutes.c		Clostridia.o						rs74988980						rs78539913		rs79895140
GWAS	k		Bacteria.p		Firmicutes.c		Clostridia.o						rs75949021						rs10832975		rs9648214
GWAS	k		Bacteria.p		Firmicutes.c		Clostridia.o						rs76502207						rs11161562		rs158115
GWAS	k		Bacteria.p		Firmicutes.c		Clostridia.o						rs79396538						rs13109150		rs182318
GWAS	k		Bacteria.p		Firmicutes.c		Clostridia.o						rs8053479						rs17696544		rs2200429
GWAS	k		Bacteria.p		Firmicutes.c		Clostridia.o						rs112767262						rs2229594		rs265534
GWAS	k		Bacteria.p		Firmicutes.c		Clostridia.o						rs113127095						rs4457100		rs4583233
GWAS	k		Bacteria.p		Firmicutes.c		Clostridia.o						rs113513883						rs61213519		rs56080211
GWAS	k		Bacteria.p		Firmicutes.c		Clostridia.o						rs1154904						rs775133		rs6923695
GWAS	k		Bacteria.p		Firmicutes.c		Clostridia.o						rs11706043						rs111544141		rs72839198
GWAS	k		Bacteria.p		Firmicutes.c		Clostridia.o						rs117092367						rs114804117		rs74606150
GWAS	k		Bacteria.p		Firmicutes.c		Clostridia.o						rs118526						rs13055049		rs10147907
GWAS	k		Bacteria.p		Firmicutes.c		Clostridia.o						rs2267739						rs1389373		rs11818408
GWAS	k		Bacteria.p		Firmicutes.c		Clostridia.o						rs2798105						rs17692191		rs11876297
GWAS	k		Bacteria.p		Firmicutes.c		Clostridia.o						rs35555519						rs17709673		rs151257695
GWAS	k		Bacteria.p		Firmicutes.c		Clostridia.o						rs4731451						rs3807927		rs1768152
GWAS	k		Bacteria.p		Firmicutes.c		Clostridia.o						rs57024273						rs3935		rs2733072
GWAS	k		Bacteria.p		Firmicutes.c		Clostridia.o						rs592299						rs4900028		rs3771393
GWAS	k		Bacteria.p		Firmicutes.c		Clostridia.o						rs73208162						rs56347647		rs6934739
GWAS	k		Bacteria.p		Firmicutes.c		Clostridia.o						rs7502686						rs9459627		rs7104872
GWAS	k		Bacteria.p		Firmicutes.c		Clostridia.o						rs10927394						rs10107806		rs10501370
GWAS	k		Bacteria.p		Firmicutes.c		Clostridia.o						rs114946999						rs341677		rs10798999
GWAS	k		Bacteria.p		Firmicutes.c		Clostridia.o						rs11776390						rs34169081		rs10808115
GWAS	k		Bacteria.p		Firmicutes.c		Clostridia.o						rs12320842						rs417265		rs117748144
GWAS	k		Bacteria.p		Firmicutes.c		Clostridia.o						rs1271565						rs10987256		rs13116360
GWAS	k		Bacteria.p		Firmicutes.c		Clostridia.o						rs12753492						rs11889243		rs138531890
GWAS	k		Bacteria.p		Firmicutes.c		Clostridia.o						rs2835874						rs12584973		rs17074066
GWAS	k		Bacteria.p		Firmicutes.c		Clostridia.o						rs28376661						rs12872336		rs17474256
GWAS	k		Bacteria.p		Firmicutes.c		Clostridia.o						rs61875484						rs17106044		rs281379
GWAS	k		Bacteria.p		Firmicutes.c		Clostridia.o						rs6910935						rs17138993		rs28584818
GWAS	k		Bacteria.p		Firmicutes.c		Clostridia.o						rs75499067						rs3738116		rs60254196
GWAS	k		Bacteria.p		Firmicutes.c		Clostridia.o						rs79656633						rs6772892		rs630939
GWAS	k		Bacteria.p		Firmicutes.c		Clostridia.o						rs9536330						rs6796475		rs6550770
GWAS	k		Bacteria.p		Firmicutes.c		Clostridia.o						rs11126423						rs75781806		rs74018587
GWAS	k		Bacteria.p		Firmicutes.c		Clostridia.o						rs11736617						rs12329315		rs78056098
GWAS	k		Bacteria.p		Firmicutes.c		Clostridia.o						rs12812672						rs148177109		rs949971
GWAS	k		Bacteria.p		Firmicutes.c		Clostridia.o						rs12911842						rs35529952		rs10263623
GWAS	k		Bacteria.p		Firmicutes.c		Clostridia.o						rs149302						rs3801563		rs10458299
GWAS	k		Bacteria.p		Firmicutes.c		Clostridia.o						rs16840310						rs11631507		rs11006576
GWAS	k		Bacteria.p		Firmicutes.c		Clostridia.o						rs16940167						rs73146738		rs113893692
GWAS	k		Bacteria.p		Firmicutes.c		Clostridia.o						rs17156849						rs11028061		rs34297067
GWAS	k		Bacteria.p		Firmicutes.c		Clostridia.o						rs62029761						rs11759411		rs61841040
GWAS	k		Bacteria.p		Firmicutes.c		Clostridia.o						rs62200412						rs12499537		rs6818880
GWAS	k		Bacteria.p		Firmicutes.c		Clostridia.o						rs72730932						rs13106159		rs77910827
GWAS	k		Bacteria.p		Firmicutes.c		Clostridia.o						rs739451						rs17475926		rs7827125
GWAS	k		Bacteria.p		Firmicutes.c		Clostridia.o						rs9276029						rs2935621		rs7880204
GWAS	k		Bacteria.p		Firmicutes.c		Clostridia.o						rs9837139						rs6729788		rs9425984
GWAS	k		Bacteria.p		Firmicutes.c		Clostridia.o						rs9852893						rs6957565		rs12129908
GWAS	k		Bacteria.p		Firmicutes.c		Clostridia.o						rs112362903						rs8032562		rs12423772
GWAS	k		Bacteria.p		Firmicutes.c		Clostridia.o						rs116979587						rs9292972		rs1425962
GWAS	k		Bacteria.p		Firmicutes.c		Clostridia.o						rs12049454						rs10141037		rs2973294
GWAS	k		Bacteria.p		Firmicutes.c		Clostridia.o						rs1426266						rs112541720		rs34561138
GWAS	k		Bacteria.p		Firmicutes.c		Clostridia.o						rs2276529						rs113902057		rs440215
GWAS	k		Bacteria.p		Firmicutes.c		Clostridia.o						rs3842897						rs11592751		rs10248854
GWAS	k		Bacteria.p		Firmicutes.c		Clostridia.o						rs62414802						rs1163447		rs10797540
GWAS	k		Bacteria.p		Firmicutes.c		Clostridia.o						rs7119679						rs13203138		rs10892089
GWAS	k		Bacteria.p		Firmicutes.c		Clostridia.o						rs76463770						rs3107045		rs117151453
GWAS	k		Bacteria.p		Firmicutes.c		Clostridia.o						rs8076666						rs4633561		rs143694765
GWAS	k		Bacteria.p		Firmicutes.c		Clostridia.o						rs114873521						rs62221575		rs16960159
GWAS	k		Bacteria.p		Firmicutes.c		Clostridia.o						rs11642826						rs6564810		rs2884897
GWAS	k		Bacteria.p		Firmicutes.c		Clostridia.o						rs11811696						rs73883469		rs314726
GWAS	k		Bacteria.p		Firmicutes.c		Clostridia.o						rs12030302						rs11058405		rs35398954
GWAS	k		Bacteria.p		Firmicutes.c		Clostridia.o						rs12038887						rs4494791		rs3980709
GWAS	k		Bacteria.p		Firmicutes.c		Clostridia.o						rs34066017						rs61945642		rs58498416
GWAS	k		Bacteria.p		Firmicutes.c		Clostridia.o						rs6761463						rs7984826		rs59427698
GWAS	k		Bacteria.p		Firmicutes.c		Clostridia.o						rs798674						rs10785016		rs62547233
GWAS	k		Bacteria.p		Firmicutes.c		Clostridia.o						rs806808						rs12047309		rs10131724
GWAS	k		Bacteria.p		Firmicutes.c		Clostridia.o						rs10439674						rs147524453		rs10923018
GWAS	k		Bacteria.p		Firmicutes.c		Clostridia.o						rs167879						rs17661696		rs112375806
GWAS	k		Bacteria.p		Firmicutes.c		Clostridia.o						rs1864685						rs3935551		rs11637981
GWAS	k		Bacteria.p		Firmicutes.c		Clostridia.o						rs2025938						rs10773460		rs13025464
GWAS	k		Bacteria.p		Firmicutes.c		Clostridia.o						rs2039204						rs116114211		rs139749
GWAS	k		Bacteria.p		Firmicutes.c		Clostridia.o						rs206581						rs12977498		rs16891896
GWAS	k		Bacteria.p		Firmicutes.c		Clostridia.o						rs2132128						rs139469000		rs17519472
GWAS	k		Bacteria.p		Firmicutes.c		Clostridia.o						rs3303						rs2527213		rs209813
GWAS	k		Bacteria.p		Firmicutes.c		Clostridia.o						rs4378146						rs28640142		rs2116427
GWAS	k		Bacteria.p		Firmicutes.c		Clostridia.o						rs62187631						rs4300413		rs2229917
GWAS	k		Bacteria.p		Firmicutes.c		Clostridia.o						rs62353480						rs4691694		rs2418654
GWAS	k		Bacteria.p		Firmicutes.c		Clostridia.o						rs6515626						rs66476925		rs2817174
GWAS	k		Bacteria.p		Firmicutes.c		Clostridia.o						rs704418						rs6757314		rs57340348
GWAS	k		Bacteria.p		Firmicutes.c		Clostridia.o						rs7069626						rs77141557		rs606117
GWAS	k		Bacteria.p		Firmicutes.c		Clostridia.o						rs73103914						rs11127034		rs6676699
GWAS	k		Bacteria.p		Firmicutes.c		Clostridia.o						rs792108						rs11223731		rs7000472
GWAS	k		Bacteria.p		Firmicutes.c		Clostridia.o						rs8028026						rs11581135		rs72836424
GWAS	k		Bacteria.p		Firmicutes.c		Clostridia.o						rs8063430						rs12986007		rs73139629
GWAS	k		Bacteria.p		Firmicutes.c		Clostridia.o						rs9905659						rs1346173		rs11617697
GWAS	k		Bacteria.p		Firmicutes.c		Clostridia.o						rs117347059						rs140741191		rs12964517
GWAS	k		Bacteria.p		Firmicutes.c		Clostridia.o						rs13412653						rs16899159		rs13082419
GWAS	k		Bacteria.p		Firmicutes.c		Clostridia.o						rs16955299						rs28521978		rs16884680
GWAS	k		Bacteria.p		Firmicutes.c		Clostridia.o						rs322296						rs3750889		rs35179274
GWAS	k		Bacteria.p		Firmicutes.c		Clostridia.o						rs35042269						rs4559153		rs3809430
GWAS	k		Bacteria.p		Firmicutes.c		Clostridia.o						rs3765837						rs4970837		rs57199565
GWAS	k		Bacteria.p		Firmicutes.c		Clostridia.o						rs4596722						rs61854800		rs6048195
GWAS	k		Bacteria.p		Firmicutes.c		Clostridia.o						rs61934597						rs61895387		rs66746423
GWAS	k		Bacteria.p		Firmicutes.c		Clostridia.o						rs71545975						rs752704		rs66830358
GWAS	k		Bacteria.p		Firmicutes.c		Clostridia.o						rs7220558						rs76588436		rs6704822
GWAS	k		Bacteria.p		Firmicutes.c		Clostridia.o						rs72714787						rs78404253		rs72783037
GWAS	k		Bacteria.p		Firmicutes.c		Clostridia.o						rs72939513						rs8089654		rs73615400
GWAS	k		Bacteria.p		Firmicutes.c		Clostridia.o						rs7294633						rs215996		rs73849225
GWAS	k		Bacteria.p		Firmicutes.c		Clostridia.o						rs76287110						rs2225380		rs78250280
GWAS	k		Bacteria.p		Firmicutes.c		Clostridia.o						rs768830						rs35004779		rs876734
GWAS	k		Bacteria.p		Firmicutes.c		Clostridia.o						rs10781340						rs722241		rs9316536
GWAS	k		Bacteria.p		Firmicutes.c		Clostridia.o						rs10840326						rs7590468		rs10140184
GWAS	k		Bacteria.p		Firmicutes.c		Clostridia.o						rs111582866						rs7786467		rs10917203
GWAS	k		Bacteria.p		Firmicutes.c		Clostridia.o						rs12191680						rs854661		rs112176119
GWAS	k		Bacteria.p		Firmicutes.c		Clostridia.o						rs12876183						rs12592099		rs12980122
GWAS	k		Bacteria.p		Firmicutes.c		Clostridia.o						rs4822728						rs2087796		rs13239072
GWAS	k		Bacteria.p		Firmicutes.c		Clostridia.o						rs56310940						rs4834490		rs17830032
GWAS	k		Bacteria.p		Firmicutes.c		Clostridia.o						rs76022354						rs6871001		rs1999224
GWAS	k		Bacteria.p		Firmicutes.c		Clostridia.o						rs78909003						rs7112918		rs2012708
GWAS	k		Bacteria.p		Firmicutes.c		Clostridia.o						rs9328464						rs72697383		rs2213117
GWAS	k		Bacteria.p		Firmicutes.c		Clostridia.o						rs9382510						rs76557325		rs4654122
GWAS	k		Bacteria.p		Firmicutes.c		Clostridia.o						rs9574096						rs778342		rs75586835
GWAS	k		Bacteria.p		Firmicutes.c		Clostridia.o						rs9895850						rs8006559		rs79582700
GWAS	k		Bacteria.p		Firmicutes.c		Clostridia.o						rs12415649						rs12418335		rs10931481
GWAS	k		Bacteria.p		Firmicutes.c		Clostridia.o						rs12513188						rs2273934		rs12079579
GWAS	k		Bacteria.p		Firmicutes.c		Clostridia.o						rs17586763						rs7630416		rs12539819
GWAS	k		Bacteria.p		Firmicutes.c		Clostridia.o						rs1830029						rs77776469		rs13188803
GWAS	k		Bacteria.p		Firmicutes.c		Clostridia.o						rs1926302						rs13127387		rs1391597
GWAS	k		Bacteria.p		Firmicutes.c		Clostridia.o						rs34187114						rs17665612		rs2047242
GWAS	k		Bacteria.p		Firmicutes.c		Clostridia.o						rs35228298						rs2568643		rs2105937
GWAS	k		Bacteria.p		Firmicutes.c		Clostridia.o						rs4541991						rs4883997		rs2166943
GWAS	k		Bacteria.p		Firmicutes.c		Clostridia.o						rs607782						rs57978465		rs289410
GWAS	k		Bacteria.p		Firmicutes.c		Clostridia.o						rs62113381						rs62006238		rs431418
GWAS	k		Bacteria.p		Firmicutes.c		Clostridia.o						rs73011279						rs7217715		rs71386687
GWAS	k		Bacteria.p		Firmicutes.c		Clostridia.o						rs75764681						rs7289868		rs73802842
GWAS	k		Bacteria.p		Firmicutes.c		Clostridia.o						rs761624						rs76776955		rs9870933
GWAS	k		Bacteria.p		Firmicutes.c		Clostridia.o						rs8113760						rs7720468		rs11597105
GWAS	k		Bacteria.p		Firmicutes.c		Clostridia.o						rs10885477						rs8013597		rs11864644
GWAS	k		Bacteria.p		Firmicutes.c		Clostridia.o						rs11080063						rs856250		rs12136548
GWAS	k		Bacteria.p		Firmicutes.c		Clostridia.o						rs111745969						rs894795		rs12989336
GWAS	k		Bacteria.p		Firmicutes.c		Clostridia.o						rs113593397						rs11087270		rs13163520
GWAS	k		Bacteria.p		Firmicutes.c		Clostridia.o						rs116500994						rs12446334		rs2909242
GWAS	k		Bacteria.p		Firmicutes.c		Clostridia.o						rs12701617						rs13119423		rs3124783
GWAS	k		Bacteria.p		Firmicutes.c		Clostridia.o						rs150096134						rs34865636		rs4388134
GWAS	k		Bacteria.p		Firmicutes.c		Clostridia.o						rs1867876						rs55682375		rs62167033
GWAS	k		Bacteria.p		Firmicutes.c		Clostridia.o						rs41438744						rs56001939		rs78399089
GWAS	k		Bacteria.p		Firmicutes.c		Clostridia.o						rs4146507						rs7255582		rs934940
GWAS	k		Bacteria.p		Firmicutes.c		Clostridia.o						rs55888180						rs10113323		rs9872758
GWAS	k		Bacteria.p		Firmicutes.c		Clostridia.o						rs73139538						rs12197028		rs10904297
GWAS	k		Bacteria.p		Firmicutes.c		Clostridia.o						rs77293403						rs2107539		rs10967781
GWAS	k		Bacteria.p		Firmicutes.c		Clostridia.o						rs80149660						rs36720		rs12434631
GWAS	k		Bacteria.p		Firmicutes.c		Clostridia.o						rs9500080						rs3785822		rs13154778
GWAS	k		Bacteria.p		Firmicutes.c		Clostridia.o						rs9529719						rs61798216		rs1475330
GWAS	k		Bacteria.p		Firmicutes.c		Clostridia.o						rs967319						rs74949229		rs1972694
GWAS	k		Bacteria.p		Firmicutes.c		Clostridia.o						rs10048062						rs840787		rs35866622
GWAS	k		Bacteria.p		Firmicutes.c		Clostridia.o						rs12452946						rs114446285		rs4073731
GWAS	k		Bacteria.p		Firmicutes.c		Clostridia.o						rs1484873						rs11626630		rs73130967
GWAS	k		Bacteria.p		Firmicutes.c		Clostridia.o						rs17167098						rs12621499		rs77034621
GWAS	k		Bacteria.p		Firmicutes.c		Clostridia.o						rs2154047						rs3916427		rs773123
GWAS	k		Bacteria.p		Firmicutes.c		Clostridia.o						rs36081916						rs4239490		rs8080469
GWAS	k		Bacteria.p		Firmicutes.c		Clostridia.o						rs3791893						rs4416113		rs8141465
GWAS	k		Bacteria.p		Firmicutes.c		Clostridia.o						rs609430						rs4805013		rs10787984
GWAS	k		Bacteria.p		Firmicutes.c		Clostridia.o						rs61771805						rs570295		rs2715439
GWAS	k		Bacteria.p		Firmicutes.c		Clostridia.o						rs672217						rs9414689		rs4146653
GWAS	k		Bacteria.p		Firmicutes.c		Clostridia.o						rs10044993						rs9508731		rs71315246
GWAS	k		Bacteria.p		Firmicutes.c		Clostridia.o						rs13128780						rs10864073		rs7915461
GWAS	k		Bacteria.p		Firmicutes.c		Clostridia.o						rs13249325						rs12041621		rs1046175
GWAS	k		Bacteria.p		Firmicutes.c		Clostridia.o						rs17092615						rs12131104		rs11604400
GWAS	k		Bacteria.p		Firmicutes.c		Clostridia.o						rs72759041						rs1884673		rs12522517
GWAS	k		Bacteria.p		Firmicutes.c		Clostridia.o						rs10805326						rs34762184		rs13231526
GWAS	k		Bacteria.p		Firmicutes.c		Clostridia.o						rs11109097						rs4884323		rs2147798
GWAS	k		Bacteria.p		Firmicutes.c		Clostridia.o						rs118030283						rs9865704		rs2717140
GWAS	k		Bacteria.p		Firmicutes.c		Clostridia.o						rs16938435						rs12098699		rs55719207
GWAS	k		Bacteria.p		Firmicutes.c		Clostridia.o						rs2098844						rs1321631		rs6664405
GWAS	k		Bacteria.p		Firmicutes.c		Clostridia.o						rs2702387						rs35200886		rs7680684
GWAS	k		Bacteria.p		Firmicutes.c		Clostridia.o						rs4327025						rs4268390		rs80078995
GWAS	k		Bacteria.p		Firmicutes.c		Clostridia.o						rs447950						rs79207650		rs9490822
GWAS	k		Bacteria.p		Firmicutes.c		Clostridia.o						rs478972						rs10858895		rs9915817
GWAS	k		Bacteria.p		Firmicutes.c		Clostridia.o						rs6062862						rs1878735		rs1107244
GWAS	k		Bacteria.p		Firmicutes.c		Clostridia.o						rs62430350						rs4245954		rs11769002
GWAS	k		Bacteria.p		Firmicutes.c		Clostridia.o						rs68093214						rs600038		rs11958296
GWAS	k		Bacteria.p		Firmicutes.c		Clostridia.o						rs6875660						rs7148318		rs12990744
GWAS	k		Bacteria.p		Firmicutes.c		Clostridia.o						rs893394						rs72698095		rs1689282
GWAS	k		Bacteria.p		Firmicutes.c		Clostridia.o						rs9348442						rs7851638		rs2290844
GWAS	k		Bacteria.p		Firmicutes.c		Clostridia.o						rs1000888						rs10836532		rs2450745
GWAS	k		Bacteria.p		Firmicutes.c		Clostridia.o						rs10262702						rs11726764		rs2875322
GWAS	k		Bacteria.p		Firmicutes.c		Clostridia.o						rs11258178						rs123043		rs34417064
GWAS	k		Bacteria.p		Firmicutes.c		Clostridia.o						rs11928843						rs1850270		rs4810359
GWAS	k		Bacteria.p		Firmicutes.c		Clostridia.o						rs12226153						rs2105601		rs62576416
GWAS	k		Bacteria.p		Firmicutes.c		Clostridia.o						rs12566247						rs225280		rs7129639
GWAS	k		Bacteria.p		Firmicutes.c		Clostridia.o						rs17067892						rs2317917		rs1901739
GWAS	k		Bacteria.p		Firmicutes.c		Clostridia.o						rs1859797						rs4721723		rs35110698
GWAS	k		Bacteria.p		Firmicutes.c		Clostridia.o						rs2276760						rs4816989		rs35778461
GWAS	k		Bacteria.p		Firmicutes.c		Clostridia.o						rs2731794						rs6830068		rs594561
GWAS	k		Bacteria.p		Firmicutes.c		Clostridia.o						rs2930225						rs7000832		rs602075
GWAS	k		Bacteria.p		Firmicutes.c		Clostridia.o						rs4113676						rs7104786		rs6742198
GWAS	k		Bacteria.p		Firmicutes.c		Clostridia.o						rs4784055						rs73044678		rs685403
GWAS	k		Bacteria.p		Firmicutes.c		Clostridia.o						rs62240188						rs11044047		rs76904847
GWAS	k		Bacteria.p		Firmicutes.c		Erysipelotrichia.o						rs6934519						rs1978600		rs7898615
GWAS	k		Bacteria.p		Firmicutes.c		Erysipelotrichia.o						rs716604						rs2293361		rs12675596
GWAS	k		Bacteria.p		Firmicutes.c		Erysipelotrichia.o						rs7170984						rs56702013		rs17380632
GWAS	k		Bacteria.p		Firmicutes.c		Erysipelotrichia.o						rs72982915						rs72891473		rs2154444
GWAS	k		Bacteria.p		Firmicutes.c		Erysipelotrichia.o						rs994794						rs79529135		rs34619204
GWAS	k		Bacteria.p		Firmicutes.c		Erysipelotrichia.o						rs1031599						rs9972236		rs4364940
GWAS	k		Bacteria.p		Firmicutes.c		Erysipelotrichia.o						rs12566975						rs113638576		rs4680035
GWAS	k		Bacteria.p		Firmicutes.c		Erysipelotrichia.o						rs1528479						rs72661091		rs58212166
GWAS	k		Bacteria.p		Firmicutes.c		Erysipelotrichia.o						rs1997204						rs77053869		rs10794359
GWAS	k		Bacteria.p		Firmicutes.c		Erysipelotrichia.o						rs2385421						rs10123164		rs1563175
GWAS	k		Bacteria.p		Firmicutes.c		Erysipelotrichia.o						rs3821998						rs10247831		rs17012738
GWAS	k		Bacteria.p		Firmicutes.c		Erysipelotrichia.o						rs4738679						rs117158611		rs17096874
GWAS	k		Bacteria.p		Firmicutes.c		Erysipelotrichia.o						rs6112314						rs28368536		rs17105491
GWAS	k		Bacteria.p		Firmicutes.c		Erysipelotrichia.o						rs615997						rs310007		rs356049
GWAS	k		Bacteria.p		Firmicutes.c		Erysipelotrichia.o						rs61915992						rs4868427		rs4244069
GWAS	k		Bacteria.p		Firmicutes.c		Erysipelotrichia.o						rs62028349						rs4922067		rs4506496
GWAS	k		Bacteria.p		Firmicutes.c		Erysipelotrichia.o						rs62285313						rs67887362		rs712981
GWAS	k		Bacteria.p		Firmicutes.c		Erysipelotrichia.o						rs72829893						rs7169918		rs79598899
GWAS	k		Bacteria.p		Firmicutes.c		Erysipelotrichia.o						rs78068103						rs746810		rs816292
GWAS	k		Bacteria.p		Firmicutes.c		Erysipelotrichia.o						rs789029						rs78014650		rs9299345
GWAS	k		Bacteria.p		Firmicutes.c		Erysipelotrichia.o						rs13157098						rs116643293		rs10502061
GWAS	k		Bacteria.p		Firmicutes.c		Negativicutes.o						rs159484						rs12592302		rs13376554
GWAS	k		Bacteria.p		Firmicutes.c		Negativicutes.o						rs2326833						rs1355585		rs2014785
GWAS	k		Bacteria.p		Firmicutes.c		Negativicutes.o						rs2520509						rs173961		rs2396460
GWAS	k		Bacteria.p		Firmicutes.c		Negativicutes.o						rs4686798						rs3798491		rs2804244
GWAS	k		Bacteria.p		Firmicutes.c		Negativicutes.o						rs4923324						rs67541505		rs3900776
GWAS	k		Bacteria.p		Firmicutes.c		Negativicutes.o						rs56791201						rs74338790		rs60983350
GWAS	k		Bacteria.p		Firmicutes.c		Negativicutes.o						rs10093861						rs79825773		rs62157625
GWAS	k		Bacteria.p		Firmicutes.c		Negativicutes.o						rs113859143						rs9389726		rs62215703
GWAS	k		Bacteria.p		Firmicutes.c		Negativicutes.o						rs12078956						rs2499076		rs6474958
GWAS	k		Bacteria.p		Firmicutes.c		Negativicutes.o						rs1254846						rs2967172		rs6726833
GWAS	k		Bacteria.p		Firmicutes.c		Negativicutes.o						rs1363769						rs4832418		rs6854026
GWAS	k		Bacteria.p		Firmicutes.c		Negativicutes.o						rs2322265						rs512089		rs7193624
GWAS	k		Bacteria.p		Firmicutes.c		Negativicutes.o						rs2862811						rs55976608		rs7823228
GWAS	k		Bacteria.p		Firmicutes.c		Negativicutes.o						rs35035870						rs72748807		rs78735375
GWAS	k		Bacteria.p		Firmicutes.c		Negativicutes.o						rs369444						rs11102545		rs10150232
GWAS	k		Bacteria.p		Firmicutes.c		Negativicutes.o						rs3999074						rs12978412		rs11018566
GWAS	k		Bacteria.p		Firmicutes.c		Negativicutes.o						rs4452603						rs3000812		rs115414803
GWAS	k		Bacteria.p		Firmicutes.c		Negativicutes.o						rs7249113						rs325705		rs12056802
GWAS	k		Bacteria.p		Firmicutes.c		Negativicutes.o						rs72793667						rs62111248		rs1272208
GWAS	k		Bacteria.p		Firmicutes.c		Negativicutes.o						rs9308097						rs6548355		rs1431492
GWAS	k		Bacteria.p		Firmicutes.c		Negativicutes.o						rs9788306						rs6601127		rs17734739
GWAS	k		Bacteria.p		Firmicutes.c		Negativicutes.o						rs9919338						rs7274039		rs2704155
GWAS	k		Bacteria.p		Firmicutes.c		Negativicutes.o						rs117467633						rs72743290		rs34449434
GWAS	k		Bacteria.p		Firmicutes.c		Negativicutes.o						rs12127733						rs8017450		rs4669806
GWAS	k		Bacteria.p		Firmicutes.c		Negativicutes.o						rs12208226						rs9797071		rs6494922
GWAS	k		Bacteria.p		Firmicutes.c		Negativicutes.o						rs12863463						rs10507465		rs6563550
GWAS	k		Bacteria.p		Proteobacteria.c		Betaproteobacteria.o						rs1331592						rs10895784		rs7155595
GWAS	k		Bacteria.p		Proteobacteria.c		Betaproteobacteria.o						rs17067076						rs11144350		rs7675045
GWAS	k		Bacteria.p		Proteobacteria.c		Betaproteobacteria.o						rs1928659						rs12941005		rs8005030
GWAS	k		Bacteria.p		Proteobacteria.c		Betaproteobacteria.o						rs1929743						rs13257050		rs9347879
GWAS	k		Bacteria.p		Proteobacteria.c		Betaproteobacteria.o						rs3756315						rs1533824		rs11155559
GWAS	k		Bacteria.p		Proteobacteria.c		Betaproteobacteria.o						rs6116753						rs16923154		rs113258194
GWAS	k		Bacteria.p		Proteobacteria.c		Betaproteobacteria.o						rs2861203						rs1792325		rs12909713
GWAS	k		Bacteria.p		Proteobacteria.c		Betaproteobacteria.o						rs72776675						rs1860691		rs13242616
GWAS	k		Bacteria.p		Proteobacteria.c		Betaproteobacteria.o						rs9932954						rs4717625		rs199035
GWAS	k		Bacteria.p		Proteobacteria.c		Betaproteobacteria.o						rs10952110						rs6664382		rs2057922
GWAS	k		Bacteria.p		Proteobacteria.c		Betaproteobacteria.o						rs11263806						rs73653217		rs2276875
GWAS	k		Bacteria.p		Proteobacteria.c		Betaproteobacteria.o						rs12362320						rs10865362		rs2428166
GWAS	k		Bacteria.p		Proteobacteria.c		Betaproteobacteria.o						rs12611395						rs11068499		rs28418786
GWAS	k		Bacteria.p		Proteobacteria.c		Betaproteobacteria.o						rs160061						rs12725104		rs28479800
GWAS	k		Bacteria.p		Proteobacteria.c		Betaproteobacteria.o						rs28540839						rs17562516		rs35177866
GWAS	k		Bacteria.p		Proteobacteria.c		Betaproteobacteria.o						rs2880566						rs1861231		rs62251337
GWAS	k		Bacteria.p		Proteobacteria.c		Betaproteobacteria.o						rs4955932						rs35921003		rs72684847
GWAS	k		Bacteria.p		Proteobacteria.c		Betaproteobacteria.o						rs59805249						rs3745098		rs76181748
GWAS	k		Bacteria.p		Proteobacteria.c		Betaproteobacteria.o						rs68104925						rs4889373		rs77455852
GWAS	k		Bacteria.p		Proteobacteria.c		Betaproteobacteria.o						rs7073658						rs73918563		rs79795328
GWAS	k		Bacteria.p		Proteobacteria.c		Betaproteobacteria.o						rs73044693						rs10036326		rs12022129
GWAS	k		Bacteria.p		Proteobacteria.c		Betaproteobacteria.o						rs7616165						rs10177566		rs2491158
GWAS	k		Bacteria.p		Proteobacteria.c		Betaproteobacteria.o						rs76193507						rs10981640		rs2686790
GWAS	k		Bacteria.p		Proteobacteria.c		Betaproteobacteria.o						rs7832116						rs11067048		rs56108664
GWAS	k		Bacteria.p		Proteobacteria.c		Betaproteobacteria.o						rs954878						rs11595913		rs5746486
GWAS	k		Bacteria.p		Proteobacteria.c		Betaproteobacteria.o						rs10815577						rs11715674		rs62181700
GWAS	k		Bacteria.p		Proteobacteria.c		Betaproteobacteria.o						rs12131224						rs34613239		rs75344046
GWAS	k		Bacteria.p		Proteobacteria.c		Betaproteobacteria.o						rs2050911						rs56085972		rs11069458
GWAS	k		Bacteria.p		Proteobacteria.c		Betaproteobacteria.o						rs2371284						rs6026349		rs116261629
GWAS	k		Bacteria.p		Proteobacteria.c		Betaproteobacteria.o						rs437876						rs62003625		rs1241171
GWAS	k		Bacteria.p		Proteobacteria.c		Betaproteobacteria.o						rs4981345						rs7320949		rs1571225
GWAS	k		Bacteria.p		Proteobacteria.c		Betaproteobacteria.o						rs573933						rs9847008		rs1917709
GWAS	k		Bacteria.p		Proteobacteria.c		Betaproteobacteria.o						rs62496417						rs1421280		rs1969927
GWAS	k		Bacteria.p		Proteobacteria.c		Betaproteobacteria.o						rs7213933						rs61790480		rs2713349
GWAS	k		Bacteria.p		Proteobacteria.c		Betaproteobacteria.o						rs7341608						rs6478652		rs2728491
GWAS	k		Bacteria.p		Proteobacteria.c		Betaproteobacteria.o						rs74034332						rs7179502		rs3827020
GWAS	k		Bacteria.p		Proteobacteria.c		Betaproteobacteria.o						rs78848836						rs11067415		rs4798126
GWAS	k		Bacteria.p		Proteobacteria.c		Deltaproteobacteria.o						rs79476906						rs11260998		rs542415
GWAS	k		Bacteria.p		Proteobacteria.c		Deltaproteobacteria.o						rs8104225						rs12913320		rs60178956
GWAS	k		Bacteria.p		Proteobacteria.c		Deltaproteobacteria.o						rs9403580						rs13009600		rs6793291
GWAS	k		Bacteria.p		Proteobacteria.c		Deltaproteobacteria.o						rs985416						rs2579005		rs72676854
GWAS	k		Bacteria.p		Proteobacteria.c		Deltaproteobacteria.o						rs11128180						rs2990682		rs7802841
GWAS	k		Bacteria.p		Proteobacteria.c		Deltaproteobacteria.o						rs12072562						rs6127771		rs8013541
GWAS	k		Bacteria.p		Proteobacteria.c		Deltaproteobacteria.o						rs12673420						rs6958516		rs9899990
GWAS	k		Bacteria.p		Proteobacteria.c		Deltaproteobacteria.o						rs12747809						rs765025		rs11149971
GWAS	k		Bacteria.p		Proteobacteria.c		Deltaproteobacteria.o						rs12894272						rs77848425		rs113271346
GWAS	k		Bacteria.p		Proteobacteria.c		Deltaproteobacteria.o						rs233486						rs10276776		rs115043014
GWAS	k		Bacteria.p		Proteobacteria.c		Deltaproteobacteria.o						rs2444793						rs11768363		rs117001700
GWAS	k		Bacteria.p		Proteobacteria.c		Deltaproteobacteria.o						rs2706242						rs12724599		rs12453000
GWAS	k		Bacteria.p		Proteobacteria.c		Deltaproteobacteria.o						rs2726805						rs1688043		rs16892041
GWAS	k		Bacteria.p		Proteobacteria.c		Deltaproteobacteria.o						rs2882478						rs34196897		rs2788271
GWAS	k		Bacteria.p		Proteobacteria.c		Deltaproteobacteria.o						rs35182105						rs35334318		rs3005511
GWAS	k		Bacteria.p		Proteobacteria.c		Deltaproteobacteria.o						rs6656451						rs6852392		rs4926264
GWAS	k		Bacteria.p		Proteobacteria.c		Deltaproteobacteria.o						rs7629954						rs10030640		rs67794373
GWAS	k		Bacteria.p		Proteobacteria.c		Deltaproteobacteria.o						rs10741777						rs196229		rs682885
GWAS	k		Bacteria.p		Proteobacteria.c		Deltaproteobacteria.o						rs10793103						rs4854535		rs72973581
GWAS	k		Bacteria.p		Proteobacteria.c		Deltaproteobacteria.o						rs10801803						rs61818112		rs7860714
GWAS	k		Bacteria.p		Proteobacteria.c		Deltaproteobacteria.o						rs13024781						rs75364852		rs10084203
GWAS	k		Bacteria.p		Proteobacteria.c		Deltaproteobacteria.o						rs57091572						rs77902968		rs12034718
GWAS	k		Bacteria.p		Proteobacteria.c		Deltaproteobacteria.o						rs57254474						rs10024750		rs12585793
GWAS	k		Bacteria.p		Proteobacteria.c		Gammaproteobacteria.o						rs61944774						rs10752292		rs2017189
GWAS	k		Bacteria.p		Proteobacteria.c		Gammaproteobacteria.o						rs62277846						rs11149171		rs4962426
GWAS	k		Bacteria.p		Proteobacteria.c		Gammaproteobacteria.o						rs67078837						rs12623651		rs56221232
GWAS	k		Bacteria.p		Proteobacteria.c		Gammaproteobacteria.o						rs75356640						rs17729286		rs62478070
GWAS	k		Bacteria.p		Proteobacteria.c		Gammaproteobacteria.o						rs955844						rs2600191		rs7322368
GWAS	k		Bacteria.p		Proteobacteria.c		Gammaproteobacteria.o						rs9873555						rs62578888		rs75238760
GWAS	k		Bacteria.p		Proteobacteria.c		Gammaproteobacteria.o						rs10414815						rs6857075		rs11228830
GWAS	k		Bacteria.p		Proteobacteria.c		Gammaproteobacteria.o						rs11192447						rs731362		rs113054641
GWAS	k		Bacteria.p		Proteobacteria.c		Gammaproteobacteria.o						rs12346653						rs75297146		rs12304031
GWAS	k		Bacteria.p		Proteobacteria.c		Gammaproteobacteria.o						rs17730011						rs78009268		rs12458763
GWAS	k		Bacteria.p		Proteobacteria.c		Gammaproteobacteria.o						rs2153460						rs9466145		rs1862649
GWAS	k		Bacteria.p		Proteobacteria.c		Gammaproteobacteria.o						rs2833528						rs10900435		rs2114713
GWAS	k		Bacteria.p		Proteobacteria.c		Gammaproteobacteria.o						rs336138						rs112644714		rs2642760
GWAS	k		Bacteria.p		Proteobacteria.c		Gammaproteobacteria.o						rs4576377						rs115534005		rs270727
GWAS	k		Bacteria.p		Proteobacteria.c		Gammaproteobacteria.o						rs72761829						rs12300342		rs326049
GWAS	k		Bacteria.p		Proteobacteria.c		Gammaproteobacteria.o						rs72894957						rs12700345		rs62130338
GWAS	k		Bacteria.p		Proteobacteria.c		Gammaproteobacteria.o						rs74315802						rs2791437		rs62390301
GWAS	k		Bacteria.p		Proteobacteria.c		Gammaproteobacteria.o						rs9981767						rs35630916		rs7083431
GWAS	k		Bacteria.p		Proteobacteria.c		Gammaproteobacteria.o						rs12693845						rs28693594		rs71428626
GWAS	k		Bacteria.p		Proteobacteria.c		Gammaproteobacteria.o						rs1530559						rs56162052		rs72814525
GWAS	k		Bacteria.p		Proteobacteria.c		Gammaproteobacteria.o						rs16861661						rs7132825		rs782080
GWAS	k		Bacteria.p		Proteobacteria.c		Gammaproteobacteria.o						rs328312						rs76236729		rs78453362
GWAS	k		Bacteria.p		Proteobacteria.c		Gammaproteobacteria.o						rs6092149						rs7651754		rs9657374
GWAS	k		Bacteria.p		Proteobacteria.c		Gammaproteobacteria.o						rs62314653						rs781762		rs1007475
GWAS	k		Bacteria.p		Proteobacteria.c		Gammaproteobacteria.o						rs7399658						rs12710731		rs11761679
GWAS	k		Bacteria.p		Verrucomicrobia.c		Verrucomicrobiae.o						rs75127669						rs1298928		rs142855850
GWAS	k		Bacteria.p		Verrucomicrobia.c		Verrucomicrobiae.o						rs768253						rs1532932		rs16934069
GWAS	k		Bacteria.p		Verrucomicrobia.c		Verrucomicrobiae.o						rs77478751						rs166570		rs16941336
GWAS	k		Bacteria.p		Verrucomicrobia.c		Verrucomicrobiae.o						rs921925						rs2523176		rs17163238
GWAS	k		Bacteria.p		Verrucomicrobia.c		Verrucomicrobiae.o						rs10417872						rs35895642		rs4537857
GWAS	k		Bacteria.p		Verrucomicrobia.c		Verrucomicrobiae.o						rs123059						rs36119306		rs486484
GWAS	k		Bacteria.p		Verrucomicrobia.c		Verrucomicrobiae.o						rs12621813						rs4075877		rs4928024
GWAS	k		Bacteria.p		Verrucomicrobia.c		Verrucomicrobiae.o						rs17168302						rs4670221		rs72723662
GWAS	k		Bacteria.p		Verrucomicrobia.c		Verrucomicrobiae.o						rs2293361						rs55926131		rs7412979
GWAS	k		Bacteria.p		Verrucomicrobia.c		Verrucomicrobiae.o						rs34757988						rs68058313		rs74622183
GWAS	k		Bacteria.p		Verrucomicrobia.c		Verrucomicrobiae.o						rs4766997						rs79041579		rs77356209
GWAS	k		Bacteria.p		Verrucomicrobia.c		Verrucomicrobiae.o						rs55910161						rs7912369		rs7752361
GWAS	k		Bacteria.p		Verrucomicrobia.c		Verrucomicrobiae.o						rs6674304						rs9368149		rs7763512
GWAS	k		Bacteria.p		Verrucomicrobia.c		Verrucomicrobiae.o						rs757872								rs9349693
													rs7992246								rs10090365
													rs11620597								rs10108780
													rs11645029								rs10809135
													rs1187983								rs11153159
													rs146541147								rs12500231
													rs2724813								rs2193878
													rs2842896								rs36155147
													rs2863363								rs386526
													rs3125832								rs4294381
													rs61884471								rs4678258
													rs72948274								rs6489992
													rs8006832								rs6494306
													rs10202904								rs6881988
													rs11018665								rs7400877
													rs1334944								rs830149
													rs4779844								rs9973954
													rs4802933								rs12404911
													rs6776814								rs212393
													rs76029318								rs73128290
													rs894996								rs7742829
													rs10093869								rs10461257
													rs10423795								rs17081797
													rs16918425								rs62132810
													rs28417404								rs62190261
													rs4793970								rs62467127
													rs503751								rs73952017
													rs6856150								rs78521377
													rs74553962								rs79150079
													rs77779484								rs999354
													rs1035588								rs11264403
													rs17148768								rs115807074
													rs2759329								rs11586026
													rs35225860								rs116847295
													rs61090148								rs10890671
													rs62112538								rs11597285
													rs72691585								rs12921100
													rs7540303								rs1496626
													rs8066522								rs149807560
													rs9460691								rs2103510
													rs11627628								rs2671662
													rs11990279								rs59414781
													rs12417956								rs62448871
													rs12649930								rs73052258
													rs133832								rs75672793
													rs137917150								rs9541268
													rs16866406								rs11532348
													rs16934185								rs12684609
													rs234108								rs12996055
													rs36095275								rs143662916
													rs4506202								rs189356
													rs61883564								rs213863
													rs6901560								rs305411
													rs75453768								rs3828477
													rs761240								rs5011652
													rs9393920								rs55672356
													rs12206468								rs72821405
													rs12925026								rs74919520
													rs1954532								rs76001613
													rs28889936								rs1010560
													rs62422654								rs12794898
													rs72866977								rs12886051
													rs73038677								rs1519491
													rs751183								rs1576241
													rs8076323								rs1762123
													rs10464997								rs2907920
													rs11108500								rs4277593
													rs111966731								rs56405618
													rs12002250								rs73031725
													rs1569853								rs73167075
													rs36057338								rs74101919
													rs3862635								rs7784490
													rs4428215								rs946513
													rs6000536								rs10070053
													rs6071435								rs10121347
													rs6993398								rs12634070
													rs736744								rs1958519
													rs115602804								rs2482516
													rs11965579								rs35890118
													rs3860755								rs59936925
													rs4236095								rs61823518
													rs60884758								rs6677933
													rs6657302								rs72680320
													rs72893646								rs9426473
													rs7298818								rs10810043
													rs10842464								rs11077359
													rs140997932								rs11080344
													rs145020347								rs13247359
													rs17109926								rs13394391
													rs17785622								rs178271
													rs2081023								rs4575475
													rs3008582								rs62481985
													rs3801748								rs7521171
													rs4756632								rs8100692
													rs4767113								rs2892880
													rs7240324								rs11160353
													rs9602779								rs12031543
													rs9900242								rs1294544
													rs10899911								rs13066142
													rs11715853								rs16863365
													rs1403396								rs2032031
													rs2090816								rs2590913
													rs35055552								rs2853179
													rs35414597								rs4797774
													rs55877868								rs6580353
													rs62273907								rs72647089
													rs6809952								rs7729080
													rs6828768								rs10138457
													rs7303158								rs10938938
													rs7311004								rs11071887
													rs7572229								rs11166701
													rs78383039								rs2314294
													rs8039785								rs2435610
													rs823424								rs4747450
													rs10031059								rs4753063
													rs11001941								rs517089
													rs11030569								rs75416973
													rs12069354								rs764177
													rs2054133								rs76680460
													rs34282744								rs11150408
													rs36121075								rs12216169
													rs413827								rs12537781
													rs5770862								rs13279148
													rs6918730								rs1899291
													rs7033353								rs345219
													rs72850165								rs3752849
													rs74592222								rs4793307
													rs75754569								rs62503162
													rs7766680								rs62583469
													rs77681628								rs73729431
													rs11929846								rs112205261
													rs12618201								rs13070736
													rs1264476								rs1784446
													rs28525131								rs2223081
													rs56069061								rs2240838
													rs56157888								rs3851328
													rs6427992								rs4985746
													rs74540770								rs6430926
													rs75882962								rs67490567
													rs76124218								rs76663501
													rs7982713								rs11027642
													rs118038478								rs11079158
													rs12124567								rs11938607
													rs12195431								rs12257723
													rs16937247								rs12278566
													rs2240542								rs12710729
													rs2918132								rs13258851
													rs430270								rs1508033
													rs57404562								rs1553971
													rs79263163								rs2683098
													rs9426434								rs3812426
													rs9608249								rs4462860
													rs9959718								rs10098492
													rs10512344								rs11098863
													rs111509883								rs114731706
													rs11199734								rs2051957
													rs11685699								rs3017103
													rs117271932								rs73331712
													rs12648235								rs77655283
													rs1304512								rs7923280
													rs16966465								rs9470637
													rs2104588								rs1434153
													rs2495052								rs16936671
													rs2683313								rs17804233
													rs4821647								rs2901723
													rs4968431								rs340991
													rs7232121								rs34528142
													rs7237249								rs3804326
													rs72815774								rs45480394
													rs746764								rs4697572
													rs7976209								rs58236560
													rs9428102								rs61806970
													rs9613013								rs622418
													rs12501673								rs6474512
													rs17032291								rs710230
													rs17582787								rs7221249
													rs2074881								rs9590927
													rs2900503								rs10164067
													rs2998141								rs11666127
													rs4270579								rs11994308
													rs4717843								rs12251396
													rs7113155								rs17798136
													rs7193937								rs214586
													rs7712231								rs28568391
													rs80309088								rs4758231
													rs9887954								rs59068084
													rs10279978								rs59104037
													rs11221428								rs62403464
													rs114398731								rs6875357
													rs16843578								rs73074432
													rs28603357								rs74988980
													rs34302036								rs75949021
													rs61841503								rs76502207
													rs62504452								rs79396538
													rs7109293								rs8053479
													rs75200530								rs112767262
													rs75987356								rs113127095
													rs77702691								rs113513883
													rs9389266								rs1154904
													rs9567264								rs11706043
													rs116270582								rs117092367
													rs12740451								rs118526
													rs147990086								rs2267739
													rs16910295								rs2798105
													rs2034589								rs35555519
													rs2160994								rs4731451
													rs28040								rs57024273
													rs2943022								rs592299
													rs302266								rs73208162
													rs329182								rs7502686
													rs4748237								rs10927394
													rs55858165								rs114946999
													rs57466170								rs11776390
													rs6445851								rs12320842
													rs6930661								rs1271565
													rs75326254								rs12753492
													rs78753150								rs2835874
													rs9300744								rs28376661
													rs10827477								rs61875484
													rs113753996								rs6910935
													rs1223978								rs75499067
													rs1492620								rs79656633
													rs2286384								rs9536330
													rs243585								rs11126423
													rs2482038								rs11736617
													rs2791343								rs12812672
													rs2801960								rs12911842
													rs2833828								rs149302
													rs4955951								rs16840310
													rs6121460								rs16940167
													rs73002572								rs17156849
													rs79968837								rs62029761
													rs8053158								rs62200412
													rs10829821								rs72730932
													rs116969552								rs739451
													rs11992182								rs9276029
													rs1871858								rs9837139
													rs2548459								rs9852893
													rs35362464								rs112362903
													rs61060922								rs116979587
													rs663262								rs12049454
													rs67479537								rs1426266
													rs71414120								rs2276529
													rs72991535								rs3842897
													rs73176030								rs62414802
													rs77193512								rs7119679
													rs792058								rs76463770
													rs79968172								rs8076666
													rs9555756								rs114873521
													rs113048721								rs11642826
													rs12040548								rs11811696
													rs12419854								rs12030302
													rs13033315								rs12038887
													rs57665991								rs34066017
													rs6082461								rs6761463
													rs7137760								rs798674
													rs73592673								rs806808
													rs74303178								rs10439674
													rs78191726								rs167879
													rs79082720								rs1864685
													rs918449								rs2025938
													rs9522712								rs2039204
													rs9809789								rs206581
													rs11241747								rs2132128
													rs114244418								rs3303
													rs11586410								rs4378146
													rs12642039								rs62187631
													rs12731								rs62353480
													rs13087692								rs6515626
													rs136761								rs704418
													rs147475196								rs7069626
													rs34576931								rs73103914
													rs35559912								rs792108
													rs4814689								rs8028026
													rs5994253								rs8063430
													rs62027366								rs9905659
													rs6681678								rs117347059
													rs73158814								rs13412653
													rs7573569								rs16955299
													rs10916131								rs322296
													rs10927423								rs35042269
													rs10964441								rs3765837
													rs113147300								rs4596722
													rs11607472								rs61934597
													rs116974815								rs71545975
													rs11750293								rs7220558
													rs12463378								rs72714787
													rs15256								rs72939513
													rs2265670								rs7294633
													rs362417								rs76287110
													rs55793120								rs768830
													rs56030423								rs10781340
													rs57079348								rs12876183
													rs6542556								rs56310940
													rs67746927								rs9328464
													rs6793778								rs9574096
													rs7120052								rs12415649
													rs7249614								rs12513188
													rs72874194								rs17586763
													rs7342369								rs1830029
													rs76847269								rs1926302
													rs77564310								rs34187114
													rs79016051								rs35228298
													rs882348								rs4541991
													rs10490280								rs607782
													rs11243416								rs62113381
													rs11613919								rs73011279
													rs139730								rs75764681
													rs16959793								rs761624
													rs2523124								rs8113760
													rs3013089								rs10885477
													rs4452755								rs11080063
													rs4532474								rs111745969
													rs4629039								rs113593397
													rs646327								rs116500994
													rs6759615								rs12701617
													rs73341549								rs150096134
													rs78720113								rs1867876
													rs10976229								rs41438744
													rs11961899								rs4146507
													rs12125734								rs55888180
													rs2248146								rs73139538
													rs3800154								rs77293403
													rs511258								rs80149660
													rs550351								rs9500080
													rs6769553								rs9529719
													rs7123615								rs967319
													rs7569771								rs10048062
													rs872501								rs12452946
													rs9818949								rs1484873
													rs10873449								rs17167098
													rs10937802								rs2154047
													rs10950694								rs36081916
													rs114279581								rs3791893
													rs12288512								rs609430
													rs12458218								rs61771805
													rs2893871								rs672217
													rs34781347								rs10044993
													rs35166120								rs13128780
													rs394449								rs13249325
													rs60081663								rs17092615
													rs72776570								rs72759041
													rs7449320								rs11109097
													rs7555878								rs118030283
													rs7586445								rs16938435
													rs898577								rs2098844
													rs113006825								rs2702387
													rs12508214								rs4327025
													rs138460696								rs447950
													rs1550196								rs478972
													rs2058609								rs6062862
													rs2192926								rs62430350
													rs4079028								rs68093214
													rs4708333								rs6875660
													rs61779334								rs893394
													rs6952765								rs9348442
													rs758191								rs1000888
													rs78410648								rs10262702
													rs8009993								rs11258178
													rs9558661								rs11928843
													rs12597105								rs12226153
													rs2820282								rs12566247
													rs35506912								rs17067892
													rs682403								rs1859797
													rs6958419								rs2276760
													rs73218807								rs2731794
													rs7441445								rs2930225
													rs7935775								rs4113676
													rs10274562								rs4784055
													rs12636310								rs62240188
													rs12724320								rs6934519
													rs1416041								rs716604
													rs2729556								rs7170984
													rs4490371								rs72982915
													rs79113084								rs994794
													rs9729514								rs1031599
													rs11581881								rs12566975
													rs12189346								rs1528479
													rs12336782								rs1997204
													rs12485353								rs2385421
													rs12781711								rs3821998
													rs16918863								rs4738679
													rs1729063								rs6112314
													rs2428106								rs615997
													rs2730183								rs61915992
													rs4385846								rs62028349
													rs75088940								rs62285313
													rs76973485								rs72829893
													rs7784330								rs78068103
													rs9313055								rs789029
													rs9565219								rs13157098
													rs10495392								rs159484
													rs10791168								rs2326833
													rs10941294								rs2520509
													rs115777838								rs4686798
													rs12638134								rs4923324
													rs17296933								rs56791201
													rs34402072								rs10093861
													rs439810								rs113859143
													rs56105232								rs12078956
													rs61898819								rs1254846
													rs62478832								rs1363769
													rs72809222								rs2322265
													rs73186226								rs2862811
													rs74060145								rs35035870
													rs77627087								rs369444
													rs79640386								rs3999074
													rs853612								rs4452603
													rs995642								rs7249113
													rs10167839								rs72793667
													rs10769159								rs9308097
													rs10995816								rs9788306
													rs11783695								rs9919338
													rs17781867								rs117467633
													rs3000856								rs12127733
													rs3819978								rs12208226
													rs4849717								rs12863463
													rs6105066								rs1331592
													rs6493760								rs17067076
													rs7117576								rs1928659
													rs7583465								rs1929743
													rs78572139								rs3756315
													rs78613526								rs6116753
													rs12406309								rs2861203
													rs12986628								rs72776675
													rs1819812								rs9932954
													rs2368224								rs10952110
													rs2846589								rs11263806
													rs2997412								rs12362320
													rs4400279								rs12611395
													rs4799823								rs160061
													rs55707116								rs28540839
													rs58681734								rs2880566
													rs61791565								rs4955932
													rs75140805								rs59805249
													rs7635831								rs68104925
													rs7693984								rs7073658
													rs78120384								rs73044693
													rs113379006								rs7616165
													rs13417181								rs76193507
													rs17657328								rs7832116
													rs2016057								rs954878
													rs2187447								rs10815577
													rs2371572								rs12131224
													rs41816								rs2050911
													rs553697								rs2371284
													rs56203279								rs437876
													rs6433790								rs4981345
													rs72553859								rs573933
													rs10036909								rs62496417
													rs11787826								rs7213933
													rs13383270								rs7341608
													rs1990708								rs74034332
													rs2017373								rs78848836
													rs57512504								rs79476906
													rs7225245								rs8104225
													rs72887800								rs9403580
													rs10409783								rs985416
													rs112764253								rs12072562
													rs12440440								rs12673420
													rs13339230								rs12747809
													rs16894137								rs12894272
													rs35156985								rs233486
													rs4492265								rs2444793
													rs58767323								rs2706242
													rs8901								rs2726805
													rs10028567								rs2882478
													rs10448310								rs35182105
													rs11110281								rs6656451
													rs11720390								rs7629954
													rs11764382								rs10741777
													rs17708276								rs10793103
													rs1918540								rs10801803
													rs2370083								rs13024781
													rs395407								rs57091572
													rs4968759								rs57254474
													rs57646748								rs61944774
													rs6563952								rs62277846
													rs6806351								rs67078837
													rs71481756								rs75356640
													rs7916711								rs955844
													rs9903102								rs9873555
													rs10065321								rs10414815
													rs10497836								rs11192447
													rs12638227								rs12346653
													rs1667315								rs17730011
													rs16962433								rs2153460
													rs2114677								rs2833528
													rs2171249								rs336138
													rs35940633								rs4576377
													rs3761728								rs72761829
													rs4347804								rs72894957
													rs6555306								rs74315802
													rs75158211								rs9981767
													rs76528319								rs12693845
													rs76664262								rs7399658
													rs1145877								rs75127669
													rs11591622								rs10417872
													rs13173038								rs123059
													rs143438747								rs12621813
													rs2050185								rs17168302
													rs2321387								rs2293361
													rs2613606								rs34757988
													rs607327								rs4766997
													rs62501473								rs55910161
													rs7499539								rs6674304
													rs7638039								rs757872
													rs9350083								rs7992246
													rs1883097								rs11620597
													rs2569953								rs11645029
													rs2872237								rs1187983
													rs58405430								rs146541147
													rs7034891								rs2724813
													rs7184125								rs2842896
													rs11054680								rs2863363
													rs11649454								rs3125832
													rs11666533								rs61884471
													rs12603364								rs72948274
													rs149744580								rs8006832
													rs2221441								rs1334944
													rs2834977								rs4779844
													rs2952020								rs4802933
													rs3734633								rs76029318
													rs4247078								rs10093869
													rs55756211								rs10423795
													rs61265175								rs16918425
													rs7199484								rs28417404
													rs10898797								rs4793970
													rs112102233								rs503751
													rs1232220								rs6856150
													rs17706273								rs74553962
													rs17809157								rs77779484
													rs191093								rs1035588
													rs4904512								rs17148768
													rs55799124								rs2759329
													rs67476743								rs35225860
													rs6920448								rs61090148
													rs7019909								rs62112538
													rs7333521								rs72691585
													rs75091807								rs7540303
													rs7561370								rs8066522
													rs11614532								rs9460691
													rs12679709								rs11627628
													rs1882878								rs11990279
													rs2013594								rs12417956
													rs55807413								rs12649930
													rs62376424								rs133832
													rs6656807								rs137917150
													rs742016								rs16866406
													rs7645873								rs16934185
													rs11899949								rs234108
													rs12512543								rs36095275
													rs173120								rs4506202
													rs1882775								rs61883564
													rs2546432								rs6901560
													rs342302								rs75453768
													rs4764863								rs761240
													rs4895919								rs9393920
													rs56349194								rs12206468
													rs592514								rs12925026
													rs6445926								rs1954532
													rs911666								rs28889936
																					rs62422654
																					rs72866977
																					rs73038677
																					rs751183
																					rs8076323
																					rs10464997
																					rs11108500
																					rs3862635
																					rs6071435
																					rs6993398
																					rs115602804
																					rs11965579
																					rs3860755
																					rs4236095
																					rs60884758
																					rs6657302
																					rs72893646
																					rs7298818
																					rs10842464
																					rs140997932
																					rs145020347
																					rs17109926
																					rs17785622
																					rs2081023
																					rs3008582
																					rs3801748
																					rs4756632
																					rs4767113
																					rs7240324
																					rs9602779
																					rs9900242
																					rs10899911
																					rs11715853
																					rs1403396
																					rs2090816
																					rs35055552
																					rs35414597
																					rs55877868
																					rs62273907
																					rs6809952
																					rs6828768
																					rs7303158
																					rs7311004
																					rs7572229
																					rs78383039
																					rs8039785
																					rs823424
																					rs10031059
																					rs11001941
																					rs11030569
																					rs12069354
																					rs2054133
																					rs34282744
																					rs36121075
																					rs413827
																					rs5770862
																					rs6918730
																					rs7033353
																					rs72850165
																					rs74592222
																					rs75754569
																					rs7766680
																					rs77681628
																					rs11929846
																					rs12618201
																					rs1264476
																					rs28525131
																					rs56069061
																					rs56157888
																					rs75882962
																					rs76124218
																					rs7982713
																					rs118038478
																					rs12124567
																					rs12195431
																					rs16937247
																					rs2240542
																					rs2918132
																					rs430270
																					rs57404562
																					rs79263163
																					rs9426434
																					rs9608249
																					rs9959718
																					rs10512344
																					rs111509883
																					rs11199734
																					rs11685699
																					rs117271932
																					rs12648235
																					rs1304512
																					rs16966465
																					rs2104588
																					rs2495052
																					rs2683313
																					rs4821647
																					rs4968431
																					rs7232121
																					rs7237249
																					rs72815774
																					rs746764
																					rs7976209
																					rs9428102
																					rs9613013
																					rs12501673
																					rs17032291
																					rs17582787
																					rs2074881
																					rs2900503
																					rs2998141
																					rs4270579
																					rs4717843
																					rs7113155
																					rs7193937
																					rs7712231
																					rs80309088
																					rs9887954
																					rs10279978
																					rs11221428
																					rs114398731
																					rs16843578
																					rs28603357
																					rs34302036
																					rs62504452
																					rs7109293
																					rs75200530
																					rs75987356
																					rs77702691
																					rs9389266
																					rs9567264
																					rs116270582
																					rs12740451
																					rs147990086
																					rs16910295
																					rs2034589
																					rs2160994
																					rs28040
																					rs2943022
																					rs302266
																					rs329182
																					rs4748237
																					rs55858165
																					rs57466170
																					rs6445851
																					rs6930661
																					rs75326254
																					rs78753150
																					rs9300744
																					rs10827477
																					rs113753996
																					rs1223978
																					rs1492620
																					rs2286384
																					rs243585
																					rs2482038
																					rs2791343
																					rs2801960
																					rs2833828
																					rs4955951
																					rs6121460
																					rs73002572
																					rs79968837
																					rs8053158
																					rs10829821
																					rs116969552
																					rs11992182
																					rs1871858
																					rs2548459
																					rs35362464
																					rs61060922
																					rs663262
																					rs67479537
																					rs71414120
																					rs72991535
																					rs73176030
																					rs77193512
																					rs792058
																					rs79968172
																					rs9555756
																					rs113048721
																					rs12040548
																					rs12419854
																					rs13033315
																					rs57665991
																					rs6082461
																					rs7137760
																					rs73592673
																					rs74303178
																					rs78191726
																					rs79082720
																					rs918449
																					rs9522712
																					rs9809789
																					rs11241747
																					rs114244418
																					rs11586410
																					rs12642039
																					rs12731
																					rs13087692
																					rs136761
																					rs147475196
																					rs34576931
																					rs35559912
																					rs4814689
																					rs5994253
																					rs62027366
																					rs6681678
																					rs73158814
																					rs7573569
																					rs10916131
																					rs10927423
																					rs10964441
																					rs113147300
																					rs11607472
																					rs116974815
																					rs11750293
																					rs12463378
																					rs15256
																					rs2265670
																					rs362417
																					rs56030423
																					rs57079348
																					rs6542556
																					rs67746927
																					rs6793778
																					rs7120052
																					rs7249614
																					rs72874194
																					rs7342369
																					rs76847269
																					rs77564310
																					rs79016051
																					rs882348
																					rs10490280
																					rs11243416
																					rs11613919
																					rs139730
																					rs16959793
																					rs2523124
																					rs3013089
																					rs4452755
																					rs4532474
																					rs4629039
																					rs646327
																					rs6759615
																					rs73341549
																					rs78720113
																					rs10976229
																					rs11961899
																					rs12125734
																					rs2248146
																					rs3800154
																					rs511258
																					rs550351
																					rs6769553
																					rs7123615
																					rs7569771
																					rs872501
																					rs9818949
																					rs10873449
																					rs10937802
																					rs10950694
																					rs114279581
																					rs12288512
																					rs12458218
																					rs2893871
																					rs34781347
																					rs35166120
																					rs394449
																					rs60081663
																					rs72776570
																					rs7449320
																					rs7555878
																					rs7586445
																					rs898577
																					rs113006825
																					rs12508214
																					rs138460696
																					rs1550196
																					rs2058609
																					rs2192926
																					rs4079028
																					rs4708333
																					rs61779334
																					rs6952765
																					rs758191
																					rs78410648
																					rs8009993
																					rs9558661
																					rs12597105
																					rs2820282
																					rs35506912
																					rs682403
																					rs6958419
																					rs73218807
																					rs7441445
																					rs7935775
																					rs10274562
																					rs12636310
																					rs12724320
																					rs1416041
																					rs2729556
																					rs4490371
																					rs79113084
																					rs9729514
																					rs11581881
																					rs12189346
																					rs12336782
																					rs12485353
																					rs12781711
																					rs16918863
																					rs1729063
																					rs2428106
																					rs2730183
																					rs4385846
																					rs75088940
																					rs76973485
																					rs7784330
																					rs9313055
																					rs9565219
																					rs10495392
																					rs10791168
																					rs10941294
																					rs115777838
																					rs12638134
																					rs17296933
																					rs34402072
																					rs439810
																					rs56105232
																					rs61898819
																					rs62478832
																					rs72809222
																					rs73186226
																					rs74060145
																					rs77627087
																					rs79640386
																					rs853612
																					rs995642
																					rs10167839
																					rs10769159
																					rs10995816
																					rs11783695
																					rs17781867
																					rs3000856
																					rs3819978
																					rs4849717
																					rs6105066
																					rs6493760
																					rs7117576
																					rs7583465
																					rs78572139
																					rs78613526
																					rs12406309
																					rs12986628
																					rs1819812
																					rs2368224
																					rs2846589
																					rs2997412
																					rs4400279
																					rs4799823
																					rs55707116
																					rs58681734
																					rs61791565
																					rs75140805
																					rs7635831
																					rs7693984
																					rs78120384
																					rs113379006
																					rs13417181
																					rs17657328
																					rs2016057
																					rs2187447
																					rs2371572
																					rs41816
																					rs553697
																					rs56203279
																					rs6433790
																					rs72553859
																					rs10036909
																					rs11787826
																					rs13383270
																					rs1990708
																					rs2017373
																					rs57512504
																					rs7225245
																					rs72887800
																					rs10409783
																					rs112764253
																					rs12440440
																					rs13339230
																					rs16894137
																					rs35156985
																					rs4492265
																					rs58767323
																					rs8901
																					rs10448310
																					rs11720390
																					rs11764382
																					rs17708276
																					rs1918540
																					rs71481756
																					rs10065321
																					rs10497836
																					rs12638227
																					rs1667315
																					rs16962433
																					rs2114677
																					rs2171249
																					rs35940633
																					rs3761728
																					rs4347804
																					rs6555306
																					rs75158211
																					rs76528319
																					rs76664262
																					rs1145877
																					rs11591622
																					rs13173038
																					rs143438747
																					rs2050185
																					rs607327
																					rs62501473
																					rs7499539
																					rs9350083
																					rs1883097
																					rs2569953
																					rs2872237
																					rs58405430
																					rs7034891
																					rs7184125
																					rs11054680
																					rs11649454
																					rs11666533
																					rs12603364
																					rs149744580
																					rs2221441
																					rs2834977
																					rs2952020
																					rs3734633
																					rs4247078
																					rs55756211
																					rs61265175
																					rs7199484
																					rs10898797
																					rs112102233
																					rs1232220
																					rs17706273
																					rs17809157
																					rs191093
																					rs4904512
																					rs55799124
																					rs67476743
																					rs6920448
																					rs7019909
																					rs7333521
																					rs75091807
																					rs7561370
																					rs11614532
																					rs12679709
																					rs1882878
																					rs2013594
																					rs55807413
																					rs62376424
																					rs6656807
																					rs742016
																					rs7645873
																					rs11899949
																					rs12512543
																					rs173120
																					rs1882775
																					rs2546432
																					rs342302
																					rs4764863
																					rs4895919
																					rs56349194
																					rs592514
																					rs6445926
																					rs911666
																					rs10233278
																					rs10410917
																					rs11034576
																					rs11207728
																					rs11844714
																					rs12522021
																					rs1287018
																					rs4617108
																					rs62640857
																					rs74420793
																					rs74887130
																					rs290772
																					rs6442336
																					rs186073
																					rs8028558
																					rs11627423
[truncated: 1,038 more rows]

## Sheet: Sheet4
rs10841473
rs11655079
rs11745923
rs12049045
rs12899991
rs134366
rs1376754
rs1515761
rs182549
rs4945008
rs6660520
rs72767435
rs7322849
rs7700479
rs80083040
rs8047955
rs857444
rs961091
rs10803434
rs12977163
rs140912403
rs17061716
rs34569731
rs55876211
rs62285697
rs76784716
rs7960664
rs9813022
rs11110282
rs111552159
rs11730038
rs12797734
rs13068444
rs1595463
rs1962325
rs28564647
rs2952251
rs34989881
rs35344081
rs4028634
rs4459992
rs57872228
rs694949
rs74352383
rs74663707
rs7666190
rs76717940
rs77558518
rs78938557
rs9581006
rs11146701
rs13291169
rs17343978
rs2032750
rs4146051
rs4916508
rs55773148
rs62531359
rs62575403
rs72706335
rs73975615
rs7546249
rs7631304
rs79585701
rs929878
rs11128180
rs12467854
rs1511453
rs1928341
rs2321387
rs2367850
rs2613606
rs320161
rs4033856
rs56386628
rs6087811
rs62395635
rs72747231
rs75242906
rs10209007
rs10774377
rs112334273
rs13105690
rs13179700
rs13421739
rs1842454
rs2273429
rs6797343
rs6814436
rs6815608
rs6934062
rs7269302
rs72738886
rs72915163
rs76860606
rs11250875
rs11656361
rs12974142
rs13307134
rs1397793
rs1816223
rs240104
rs2442778
rs3025411
rs34739816
rs62448869
rs67561917
rs719099
rs76779974
rs80046645
rs8010111
rs1035691
rs112381107
rs11599763
rs16851319
rs17084793
rs17791387
rs2692012
rs2838334
rs3935584
rs4506934
rs55744759
rs6058181
rs62020470
rs9928243
rs1074800
rs10781552
rs17530232
rs1884466
rs2300774
rs290833
rs35161940
rs4078432
rs56970041
rs62504403
rs7234058
rs7826267
rs8003149
rs11181912
rs12404135
rs6469506
rs6706173
rs75101789
rs79795896
rs9494710
rs9973122
rs1002941
rs11770843
rs17114848
rs2031282
rs2731834
rs2825714
rs62570196
rs72640280
rs73113483
rs77599476
rs10148250
rs10738747
rs11150282
rs113884518
rs1221147
rs16851659
rs28678345
rs367480
rs4129395
rs73074665
rs789069
rs79790072
rs9864379
rs10202904
rs10424197
rs11018665
rs12825290
rs4257531
rs56131665
rs6508769
rs6776814
rs73068003
rs73457410
rs75208022
rs894996
rs10108398
rs11890098
rs12566890
rs17214486
rs2464826
rs28537087
rs3768491
rs4885016
rs6043847
rs72901605
rs74603314
rs78169027
rs1135612
rs13086907
rs1447205
rs1643968
rs1649999
rs2834062
rs4463806
rs4722181
rs60274479
rs61249479
rs71405394
rs73232831
rs9423647
rs11184341
rs111862613
rs117107102
rs11729256
rs12908520
rs2602429
rs3995795
rs4242783
rs4936098
rs61779207
rs74542928
rs9349825
rs941682
rs262812
rs2933324
rs45497800
rs6427992
rs6589457
rs6923842
rs74540770
rs78702810
rs2889192
rs34583783
rs35011108
rs4073240
rs58484246
rs112135816
rs112159068
rs1153990
rs147968
rs17000015
rs2040996
rs28480294
rs62191117
rs67737557
rs6969323
rs7302582
rs74776516
rs7638039
rs79846372
rs9537886
rs11585893
rs13207588
rs1340391
rs17619981
rs2023437
rs2366421
rs28757219
rs495004
rs66474973
rs66710942
rs6795673
rs9507307
rs10872669
rs11135366
rs12748533
rs17043785
rs61508842
rs6831034
rs689695
rs738193
rs78609301
rs941000
rs10496759
rs10831953
rs10857328
rs12446429
rs13020688
rs4567981
rs4957061
rs540489
rs55888705
rs677208
rs6899771
rs7174549
rs73797465
rs76671854
rs117186816
rs12380890
rs12657403
rs4076564
rs4805124
rs62573205
rs7211194
rs72706624
rs77867022
rs870002
rs892686
rs9608766
rs10875374
rs12186080
rs12341505
rs12490337
rs2795528
rs2817172
rs4723021
rs550843
rs56188186
rs62397761
rs881532
rs10517600
rs10904722
rs118104867
rs13409132
rs17121075
rs2191834
rs28691777
rs34088226
rs55682560
rs6588624
rs66714985
rs6755871
rs7226487
rs7538034
rs7725895
rs989682
rs9979874
rs112893842
rs1582238
rs17051335
rs1908593
rs28696126
rs4344384
rs4677103
rs540220
rs55658617
rs72731813
rs9608282
rs9725395
rs7164160
rs72647048
rs11026530
rs111229068
rs2374342
rs35673018
rs4792380
rs504442
rs61973590
rs62210023
rs78143293
rs79757635
rs80319214
rs10759623
rs11547158
rs17379710
rs2155352
rs2156611
rs3733511
rs488164
rs6025153
rs697771
rs78222136
rs10404377
rs118170811
rs12643275
rs12904405
rs1999289
rs3098182
rs482905
rs6501525
rs66753613
rs6797051
rs7076829
rs7514702
rs10402491
rs11139361
rs112040820
rs11755180
rs11841382
rs11979110
rs1205443
rs12760724
rs13005175
rs2159863
rs2910921
rs3127230
rs35524804
rs7359994
rs79086868
rs959845
rs9929145
rs1530559
rs1590596
rs16861661
rs328312
rs6092149
rs62314653
rs74599091
rs768253
rs77478751
rs921925
rs9345899
rs111966731
rs11246212
rs12002250
rs12509763
rs1569853
rs17138946
rs36057338
rs4428215
rs561239
rs6000536
rs62435498
rs736744
rs7993559
rs80330081
rs934049
rs10840326
rs10965428
rs111582866
rs12050685
rs12191680
rs16970009
rs35510
rs4822728
rs6092684
rs62568866
rs6972479
rs72756943
rs73139353
rs731534
rs76022354
rs78909003
rs9382510
rs9895850
rs9938097
rs117452796
rs11787651
rs12144792
rs12634826
rs12992764
rs150600492
rs35703006
rs4990837
rs75430375
rs75898026
rs10805326
rs117020988
rs12377846
rs12986312
rs1467258
rs1520207
rs2644627
rs4692811
rs59865771
rs61841503
rs6721459
rs75819860
rs76982728
rs77540684
rs9573937
rs10119172
rs10762312
rs10858364
rs17065783
rs1980561
rs3111851
rs35233670
rs35961441
rs6953849
rs7330827
rs864093
rs10131942
rs12057990
rs12118202
rs13069367
rs148376875
rs2206482
rs2278540
rs34071565
rs34660375
rs3758087
rs3860225
rs4493272
rs4685827
rs7252711
rs7975087
rs912860
rs9586501
rs9958960
rs1035406
rs11591293
rs13336560
rs1549633
rs1923415
rs3754624
rs4278423
rs4822789
rs61933850
rs6679026
rs7001029
rs72714493
rs74354280
rs10217435
rs10832801
rs1939881
rs2447496
rs2833282
rs35909684
rs36021379
rs4264350
rs4783173
rs59663348
rs62532512
rs6744030
rs6837275
rs74474130
rs77885767
rs7832304
rs8130320
rs9389714
rs9578457
rs9603208
rs10093275
rs10166469
rs1612733
rs17376049
rs2113833
rs2426816
rs3009418
rs499272
rs55793120
rs56199908
rs76724913
rs10028567
rs11110281
rs16950051
rs2370083
rs28718126
rs395407
rs4968759
rs57646748
rs6563952
rs6806351
rs77968078
rs7916711
rs957755
rs9903102
rs111810795
rs114889439
rs11700976
rs12186441
rs12668619
rs12741784
rs1442060
rs1693340
rs2175069
rs2561116
rs2585520
rs4263802
rs4461038
rs4797169
rs61264131
rs6692542
rs6909981
rs75768969
rs79535861
rs9345168
rs11671100
rs11764871
rs2546105
rs2944282
rs34962571
rs4396289
rs61702987
rs6545794
rs67832247
rs7077363
rs7314815
rs7627405
rs7860510
rs10074000
rs10506058
rs1942371
rs1948423
rs40656
rs4869133
rs61267978
rs6577484
rs6890185
rs71564433
rs77845139
rs112617308
rs12151423
rs13139592
rs1384962
rs2913110
rs4862235
rs62348779
rs6591893
rs720439
rs73199919
rs9613196
rs1020520
rs10444197
rs11052069
rs11720857
rs12906958
rs17159861
rs2644213
rs4076415
rs62024432
rs6762473
rs76898927
rs79895140
rs9648214
rs158115
rs182318
rs2200429
rs265534
rs4583233
rs56080211
rs6923695
rs72839198
rs74606150
rs10147907
rs11818408
rs11876297
rs151257695
rs1768152
rs2733072
rs3771393
rs6934739
rs7104872
rs10501370
rs10798999
rs10808115
rs117748144
rs13116360
rs138531890
rs17074066
rs17474256
rs281379
rs28584818
rs60254196
rs630939
rs6550770
rs74018587
rs78056098
rs949971
rs10263623
rs10458299
rs11006576
rs113893692
rs34297067
rs61841040
rs6818880
rs77910827
rs7827125
rs7880204
rs9425984
rs12129908
rs12423772
rs1425962
rs2973294
rs34561138
rs440215
rs10248854
rs10797540
rs10892089
rs117151453
rs143694765
rs16960159
rs2884897
rs314726
rs35398954
rs3980709
rs58498416
rs59427698
rs62547233
rs10131724
rs10923018
rs112375806
rs11637981
rs13025464
rs139749
rs16891896
rs17519472
rs209813
rs2116427
rs2229917
rs2418654
rs2817174
rs57340348
rs606117
rs6676699
rs7000472
rs72836424
rs73139629
rs11617697
rs12964517
rs13082419
rs16884680
rs35179274
rs3809430
rs57199565
rs6048195
rs66746423
rs66830358
rs6704822
rs72783037
rs73615400
rs73849225
rs78250280
rs876734
rs9316536
rs10140184
rs10917203
rs112176119
rs12980122
rs13239072
rs17830032
rs1999224
rs2012708
rs2213117
rs4654122
rs75586835
rs79582700
rs10931481
rs12079579
rs12539819
rs13188803
rs1391597
rs2047242
rs2105937
rs2166943
rs289410
rs431418
rs71386687
rs73802842
rs9870933
rs11597105
rs11864644
rs12136548
rs12989336
rs13163520
rs2909242
rs3124783
rs4388134
rs62167033
rs78399089
rs934940
rs9872758
rs10904297
rs10967781
rs12434631
rs13154778
rs1475330
rs1972694
rs35866622
rs4073731
rs73130967
rs77034621
rs773123
rs8080469
rs8141465
rs10787984
rs2715439
rs4146653
rs71315246
rs7915461
rs1046175
rs11604400
rs12522517
rs13231526
rs2147798
rs2717140
rs55719207
rs6664405
rs7680684
rs80078995
rs9490822
rs9915817
rs1107244
rs11769002
rs11958296
rs12990744
rs1689282
rs2290844
rs2450745
rs2875322
rs34417064
rs4810359
rs62576416
rs7129639
rs1901739
rs35110698
rs35778461
rs594561
rs602075
rs6742198
rs685403
rs76904847
rs7898615
rs12675596
rs17380632
rs2154444
rs34619204
rs4364940
rs4680035
rs58212166
rs10794359
rs1563175
rs17012738
rs17096874
rs17105491
rs356049
rs4244069
rs4506496
rs712981
rs79598899
rs816292
rs9299345
rs10502061
rs13376554
rs2014785
rs2396460
rs2804244
rs3900776
rs60983350
rs62157625
rs62215703
rs6474958
rs6726833
rs6854026
rs7193624
rs7823228
rs78735375
rs10150232
rs11018566
rs115414803
rs12056802
rs1272208
rs1431492
rs17734739
rs2704155
rs34449434
rs4669806
rs6494922
rs6563550
rs7155595
rs7675045
rs8005030
rs9347879
rs11155559
rs113258194
rs12909713
rs13242616
rs199035
rs2057922
rs2276875
rs2428166
rs28418786
rs28479800
rs35177866
rs62251337
rs72684847
rs76181748
rs77455852
rs79795328
rs12022129
rs2491158
rs2686790
rs56108664
rs5746486
rs62181700
rs75344046
rs11069458
rs116261629
rs1241171
rs1571225
rs1917709
rs1969927
rs2713349
rs2728491
rs3827020
rs4798126
rs542415
rs60178956
rs6793291
rs72676854
rs7802841
rs8013541
rs9899990
rs11149971
rs113271346
rs115043014
rs117001700
rs12453000
rs16892041
rs2788271
rs3005511
rs4926264
rs67794373
rs682885
rs72973581
rs7860714
rs10084203
rs12034718
rs12585793
rs2017189
rs4962426
rs56221232
rs62478070
rs7322368
rs75238760
rs11228830
rs113054641
rs12304031
rs12458763
rs1862649
rs2114713
rs2642760
rs270727
rs326049
rs62130338
rs62390301
rs7083431
rs71428626
rs72814525
rs782080
rs78453362
rs9657374
rs1007475
rs11761679
rs142855850
rs16934069
rs16941336
rs17163238
rs4537857
rs486484
rs4928024
rs72723662
rs7412979
rs74622183
rs77356209
rs7752361
rs7763512
rs9349693
rs10090365
rs10108780
rs10809135
rs11153159
rs12500231
rs2193878
rs36155147
rs386526
rs4294381
rs4678258
rs6489992
rs6494306
rs6881988
rs7400877
rs830149
rs9973954
rs12404911
rs212393
rs73128290
rs7742829
rs10461257
rs17081797
rs62132810
rs62190261
rs62467127
rs73952017
rs78521377
rs79150079
rs999354
rs11264403
rs115807074
rs11586026
rs116847295
rs10890671
rs11597285
rs12921100
rs1496626
rs149807560
rs2103510
rs2671662
rs59414781
rs62448871
rs73052258
rs75672793
rs9541268
rs11532348
rs12684609
rs12996055
rs143662916
rs189356
rs213863
rs305411
rs3828477
rs5011652
rs55672356
rs72821405
rs74919520
rs76001613
rs1010560
rs12794898
rs12886051
rs1519491
rs1576241
rs1762123
rs2907920
rs4277593
rs56405618
rs73031725
rs73167075
rs74101919
rs7784490
rs946513
rs10070053
rs10121347
rs12634070
rs1958519
rs2482516
rs35890118
rs59936925
rs61823518
rs6677933
rs72680320
rs9426473
rs10810043
rs11077359
rs11080344
rs13247359
rs13394391
rs178271
rs4575475
rs62481985
rs7521171
rs8100692
rs2892880
rs11160353
rs12031543
rs1294544
rs13066142
rs16863365
rs2032031
rs2590913
rs2853179
rs4797774
rs6580353
rs72647089
rs7729080
rs10138457
rs10938938
rs11071887
rs11166701
rs2314294
rs2435610
rs4747450
rs4753063
rs517089
rs75416973
rs764177
rs76680460
rs11150408
rs12216169
rs12537781
rs13279148
rs1899291
rs345219
rs3752849
rs4793307
rs62503162
rs62583469
rs73729431
rs112205261
rs13070736
rs1784446
rs2223081
rs2240838
rs3851328
rs4985746
rs6430926
rs67490567
rs76663501
rs11027642
rs11079158
rs11938607
rs12257723
rs12278566
rs12710729
rs13258851
rs1508033
rs1553971
rs2683098
rs3812426
rs4462860
rs10098492
rs11098863
rs114731706
rs2051957
rs3017103
rs73331712
rs77655283
rs7923280
rs9470637
rs1434153
rs16936671
rs17804233
rs2901723
rs340991
rs34528142
rs3804326
rs45480394
rs4697572
rs58236560
rs61806970
rs622418
rs6474512
rs710230
rs7221249
rs9590927
rs10164067
rs11666127
rs11994308
rs12251396
rs17798136
rs214586
rs28568391
rs4758231
rs59068084
rs59104037
rs62403464
rs6875357
rs73074432
rs74988980
rs75949021
rs76502207
rs79396538
rs8053479
rs112767262
rs113127095
rs113513883
rs1154904
rs11706043
rs117092367
rs118526
rs2267739
rs2798105
rs35555519
rs4731451
rs57024273
rs592299
rs73208162
rs7502686
rs10927394
rs114946999
rs11776390
rs12320842
rs1271565
rs12753492
rs2835874
rs28376661
rs61875484
rs6910935
rs75499067
rs79656633
rs9536330
rs11126423
rs11736617
rs12812672
rs12911842
rs149302
rs16840310
rs16940167
rs17156849
rs62029761
rs62200412
rs72730932
rs739451
rs9276029
rs9837139
rs9852893
rs112362903
rs116979587
rs12049454
rs1426266
rs2276529
rs3842897
rs62414802
rs7119679
rs76463770
rs8076666
rs114873521
rs11642826
rs11811696
rs12030302
rs12038887
rs34066017
rs6761463
rs798674
rs806808
rs10439674
rs167879
rs1864685
rs2025938
rs2039204
rs206581
rs2132128
rs3303
rs4378146
rs62187631
rs62353480
rs6515626
rs704418
rs7069626
rs73103914
rs792108
rs8028026
rs8063430
rs9905659
rs117347059
rs13412653
rs16955299
rs322296
rs35042269
rs3765837
rs4596722
rs61934597
rs71545975
rs7220558
rs72714787
rs72939513
rs7294633
rs76287110
rs768830
rs10781340
rs12876183
rs56310940
rs9328464
rs9574096
rs12415649
rs12513188
rs17586763
rs1830029
rs1926302
rs34187114
rs35228298
rs4541991
rs607782
rs62113381
rs73011279
rs75764681
rs761624
rs8113760
rs10885477
rs11080063
rs111745969
rs113593397
rs116500994
rs12701617
rs150096134
rs1867876
rs41438744
rs4146507
rs55888180
rs73139538
rs77293403
rs80149660
rs9500080
rs9529719
rs967319
rs10048062
rs12452946
rs1484873
rs17167098
rs2154047
rs36081916
rs3791893
rs609430
rs61771805
rs672217
rs10044993
rs13128780
rs13249325
rs17092615
rs72759041
rs11109097
rs118030283
rs16938435
rs2098844
rs2702387
rs4327025
rs447950
rs478972
rs6062862
rs62430350
rs68093214
rs6875660
rs893394
rs9348442
rs1000888
rs10262702
rs11258178
rs11928843
rs12226153
rs12566247
rs17067892
rs1859797
rs2276760
rs2731794
rs2930225
rs4113676
rs4784055
rs62240188
rs6934519
rs716604
rs7170984
rs72982915
rs994794
rs1031599
rs12566975
rs1528479
rs1997204
rs2385421
rs3821998
rs4738679
rs6112314
rs615997
rs61915992
rs62028349
rs62285313
rs72829893
rs78068103
rs789029
rs13157098
rs159484
rs2326833
rs2520509
rs4686798
rs4923324
rs56791201
rs10093861
rs113859143
rs12078956
rs1254846
rs1363769
rs2322265
rs2862811
rs35035870
rs369444
rs3999074
rs4452603
rs7249113
rs72793667
rs9308097
rs9788306
rs9919338
rs117467633
rs12127733
rs12208226
rs12863463
rs1331592
rs17067076
rs1928659
rs1929743
rs3756315
rs6116753
rs2861203
rs72776675
rs9932954
rs10952110
rs11263806
rs12362320
rs12611395
rs160061
rs28540839
rs2880566
rs4955932
rs59805249
rs68104925
rs7073658
rs73044693
rs7616165
rs76193507
rs7832116
rs954878
rs10815577
rs12131224
rs2050911
rs2371284
rs437876
rs4981345
rs573933
rs62496417
rs7213933
rs7341608
rs74034332
rs78848836
rs79476906
rs8104225
rs9403580
rs985416
rs12072562
rs12673420
rs12747809
rs12894272
rs233486
rs2444793
rs2706242
rs2726805
rs2882478
rs35182105
rs6656451
rs7629954
rs10741777
rs10793103
rs10801803
rs13024781
rs57091572
rs57254474
rs61944774
rs62277846
rs67078837
rs75356640
rs955844
rs9873555
rs10414815
rs11192447
rs12346653
rs17730011
rs2153460
rs2833528
rs336138
rs4576377
rs72761829
rs72894957
rs74315802
rs9981767
rs12693845
rs7399658
rs75127669
rs10417872
rs123059
rs12621813
rs17168302
rs2293361
rs34757988
rs4766997
rs55910161
rs6674304
rs757872
rs7992246
rs11620597
rs11645029
rs1187983
rs146541147
rs2724813
rs2842896
rs2863363
rs3125832
rs61884471
rs72948274
rs8006832
rs1334944
rs4779844
rs4802933
rs76029318
rs10093869
rs10423795
rs16918425
rs28417404
rs4793970
rs503751
rs6856150
rs74553962
rs77779484
rs1035588
rs17148768
rs2759329
rs35225860
rs61090148
rs62112538
rs72691585
rs7540303
rs8066522
rs9460691
rs11627628
rs11990279
rs12417956
rs12649930
rs133832
rs137917150
rs16866406
rs16934185
rs234108
rs36095275
rs4506202
rs61883564
rs6901560
rs75453768
rs761240
rs9393920
rs12206468
rs12925026
rs1954532
rs28889936
rs62422654
rs72866977
rs73038677
rs751183
rs8076323
rs10464997
rs11108500
rs3862635
rs6071435
rs6993398
rs115602804
rs11965579
rs3860755
rs4236095
rs60884758
rs6657302
rs72893646
rs7298818
rs10842464
rs140997932
rs145020347
rs17109926
rs17785622
rs2081023
rs3008582
rs3801748
rs4756632
rs4767113
rs7240324
rs9602779
rs9900242
rs10899911
rs11715853
rs1403396
rs2090816
rs35055552
rs35414597
rs55877868
rs62273907
rs6809952
rs6828768
rs7303158
rs7311004
rs7572229
rs78383039
rs8039785
rs823424
rs10031059
rs11001941
rs11030569
rs12069354
rs2054133
rs34282744
rs36121075
rs413827
rs5770862
rs6918730
rs7033353
rs72850165
rs74592222
rs75754569
rs7766680
rs77681628
rs11929846
rs12618201
rs1264476
rs28525131
rs56069061
rs56157888
rs75882962
rs76124218
rs7982713
rs118038478
rs12124567
rs12195431
rs16937247
rs2240542
rs2918132
rs430270
rs57404562
rs79263163
rs9426434
rs9608249
rs9959718
rs10512344
rs111509883
rs11199734
rs11685699
rs117271932
rs12648235
rs1304512
rs16966465
rs2104588
rs2495052
rs2683313
rs4821647
rs4968431
rs7232121
rs7237249
rs72815774
rs746764
rs7976209
rs9428102
rs9613013
rs12501673
rs17032291
rs17582787
rs2074881
rs2900503
rs2998141
rs4270579
rs4717843
rs7113155
rs7193937
rs7712231
rs80309088
rs9887954
rs10279978
rs11221428
rs114398731
rs16843578
rs28603357
rs34302036
rs62504452
rs7109293
rs75200530
rs75987356
rs77702691
rs9389266
rs9567264
rs116270582
rs12740451
rs147990086
rs16910295
rs2034589
rs2160994
rs28040
rs2943022
rs302266
rs329182
rs4748237
rs55858165
rs57466170
rs6445851
rs6930661
rs75326254
rs78753150
rs9300744
rs10827477
rs113753996
rs1223978
rs1492620
rs2286384
rs243585
rs2482038
rs2791343
rs2801960
rs2833828
rs4955951
rs6121460
rs73002572
rs79968837
rs8053158
rs10829821
rs116969552
rs11992182
rs1871858
rs2548459
rs35362464
rs61060922
rs663262
rs67479537
rs71414120
rs72991535
rs73176030
rs77193512
rs792058
rs79968172
rs9555756
rs113048721
rs12040548
rs12419854
rs13033315
rs57665991
rs6082461
rs7137760
rs73592673
rs74303178
rs78191726
rs79082720
rs918449
rs9522712
rs9809789
rs11241747
rs114244418
rs11586410
rs12642039
rs12731
rs13087692
rs136761
rs147475196
rs34576931
rs35559912
rs4814689
rs5994253
rs62027366
rs6681678
rs73158814
rs7573569
rs10916131
rs10927423
rs10964441
rs113147300
rs11607472
rs116974815
rs11750293
rs12463378
rs15256
rs2265670
rs362417
rs56030423
rs57079348
rs6542556
rs67746927
rs6793778
rs7120052
rs7249614
rs72874194
rs7342369
rs76847269
rs77564310
rs79016051
rs882348
rs10490280
rs11243416
rs11613919
rs139730
rs16959793
rs2523124
rs3013089
rs4452755
rs4532474
rs4629039
rs646327
rs6759615
rs73341549
rs78720113
rs10976229
rs11961899
rs12125734
rs2248146
rs3800154
rs511258
rs550351
rs6769553
rs7123615
rs7569771
rs872501
rs9818949
rs10873449
rs10937802
rs10950694
rs114279581
rs12288512
rs12458218
rs2893871
rs34781347
rs35166120
rs394449
rs60081663
rs72776570
rs7449320
rs7555878
rs7586445
rs898577
rs113006825
rs12508214
rs138460696
rs1550196
rs2058609
rs2192926
rs4079028
rs4708333
rs61779334
rs6952765
rs758191
rs78410648
rs8009993
rs9558661
rs12597105
rs2820282
rs35506912
rs682403
rs6958419
rs73218807
rs7441445
rs7935775
rs10274562
rs12636310
rs12724320
rs1416041
rs2729556
rs4490371
rs79113084
rs9729514
rs11581881
rs12189346
rs12336782
rs12485353
rs12781711
rs16918863
rs1729063
rs2428106
rs2730183
rs4385846
rs75088940
rs76973485
rs7784330
rs9313055
rs9565219
rs10495392
rs10791168
rs10941294
rs115777838
rs12638134
rs17296933
rs34402072
rs439810
rs56105232
rs61898819
rs62478832
rs72809222
rs73186226
rs74060145
rs77627087
rs79640386
rs853612
rs995642
rs10167839
rs10769159
rs10995816
rs11783695
rs17781867
rs3000856
rs3819978
rs4849717
rs6105066
rs6493760
rs7117576
rs7583465
rs78572139
rs78613526
rs12406309
rs12986628
rs1819812
rs2368224
rs2846589
rs2997412
rs4400279
rs4799823
rs55707116
rs58681734
rs61791565
rs75140805
rs7635831
rs7693984
rs78120384
rs113379006
rs13417181
rs17657328
rs2016057
rs2187447
rs2371572
rs41816
rs553697
rs56203279
rs6433790
rs72553859
rs10036909
rs11787826
rs13383270
rs1990708
rs2017373
rs57512504
rs7225245
rs72887800
rs10409783
rs112764253
rs12440440
rs13339230
rs16894137
rs35156985
rs4492265
rs58767323
rs8901
rs10448310
rs11720390
rs11764382
rs17708276
rs1918540
rs71481756
rs10065321
rs10497836
rs12638227
rs1667315
rs16962433
rs2114677
rs2171249
rs35940633
rs3761728
rs4347804
rs6555306
rs75158211
rs76528319
rs76664262
rs1145877
rs11591622
rs13173038
rs143438747
rs2050185
rs607327
rs62501473
rs7499539
rs9350083
rs1883097
rs2569953
rs2872237
rs58405430
rs7034891
rs7184125
rs11054680
rs11649454
rs11666533
rs12603364
rs149744580
rs2221441
rs2834977
rs2952020
rs3734633
rs4247078
rs55756211
rs61265175
rs7199484
rs10898797
rs112102233
rs1232220
rs17706273
rs17809157
rs191093
rs4904512
rs55799124
rs67476743
rs6920448
rs7019909
rs7333521
rs75091807
rs7561370
rs11614532
rs12679709
rs1882878
rs2013594
rs55807413
rs62376424
rs6656807
rs742016
rs7645873
rs11899949
rs12512543
rs173120
rs1882775
rs2546432
rs342302
rs4764863
rs4895919
rs56349194
rs592514
rs6445926
rs911666
rs10233278
rs10410917
rs11034576
rs11207728
rs11844714
rs12522021
rs1287018
rs4617108
rs62640857
rs74420793
rs74887130
rs290772
rs6442336
rs186073
rs8028558
rs11627423
[truncated: 1,038 more rows]

## Sheet: Sheet5
	Actinobacteria
	Actinobacteria
	Actinobacteria
	Actinobacteria
	Actinobacteria
	Actinobacteria
	Actinobacteria
	Actinobacteria
	Actinobacteria
	Actinobacteria
	Actinobacteria
	Actinobacteria
	Actinobacteria
	Actinobacteria
	Actinobacteria
	Actinobacteria
	Actinobacteria
	Actinobacteria
Actinobacteria 计数	17
	Alphaproteobacteria
	Alphaproteobacteria
	Alphaproteobacteria
	Alphaproteobacteria
	Alphaproteobacteria
	Alphaproteobacteria
	Alphaproteobacteria
	Alphaproteobacteria
	Alphaproteobacteria
	Alphaproteobacteria
Alphaproteobacteria 计数	10
	Bacilli
	Bacilli
	Bacilli
	Bacilli
	Bacilli
	Bacilli
	Bacilli
	Bacilli
	Bacilli
	Bacilli
	Bacilli
	Bacilli
	Bacilli
	Bacilli
	Bacilli
	Bacilli
	Bacilli
	Bacilli
	Bacilli
	Bacilli
	Bacilli
	Bacilli
Bacilli 计数	22
	Bacteroidia
	Bacteroidia
	Bacteroidia
	Bacteroidia
	Bacteroidia
	Bacteroidia
	Bacteroidia
	Bacteroidia
	Bacteroidia
	Bacteroidia
	Bacteroidia
	Bacteroidia
	Bacteroidia
	Bacteroidia
	Bacteroidia
Bacteroidia 计数	15
	Betaproteobacteria
	Betaproteobacteria
	Betaproteobacteria
	Betaproteobacteria
	Betaproteobacteria
	Betaproteobacteria
	Betaproteobacteria
	Betaproteobacteria
	Betaproteobacteria
	Betaproteobacteria
	Betaproteobacteria
	Betaproteobacteria
	Betaproteobacteria
	Betaproteobacteria
Betaproteobacteria 计数	14
	Clostridia
	Clostridia
	Clostridia
	Clostridia
	Clostridia
	Clostridia
	Clostridia
	Clostridia
	Clostridia
	Clostridia
	Clostridia
	Clostridia
	Clostridia
	Clostridia
	Clostridia
	Clostridia
Clostridia 计数	16
	Coriobacteriia
	Coriobacteriia
	Coriobacteriia
	Coriobacteriia
	Coriobacteriia
	Coriobacteriia
	Coriobacteriia
	Coriobacteriia
	Coriobacteriia
	Coriobacteriia
	Coriobacteriia
	Coriobacteriia
	Coriobacteriia
	Coriobacteriia
	Coriobacteriia
	Coriobacteriia
Coriobacteriia 计数	16
	Deltaproteobacteria
	Deltaproteobacteria
	Deltaproteobacteria
	Deltaproteobacteria
	Deltaproteobacteria
	Deltaproteobacteria
	Deltaproteobacteria
	Deltaproteobacteria
	Deltaproteobacteria
	Deltaproteobacteria
	Deltaproteobacteria
	Deltaproteobacteria
	Deltaproteobacteria
	Deltaproteobacteria
Deltaproteobacteria 计数	14
	Erysipelotrichia
	Erysipelotrichia
	Erysipelotrichia
	Erysipelotrichia
	Erysipelotrichia
	Erysipelotrichia
	Erysipelotrichia
	Erysipelotrichia
	Erysipelotrichia
	Erysipelotrichia
	Erysipelotrichia
	Erysipelotrichia
	Erysipelotrichia
Erysipelotrichia 计数	13
	Gammaproteobacteria
	Gammaproteobacteria
	Gammaproteobacteria
	Gammaproteobacteria
	Gammaproteobacteria
	Gammaproteobacteria
	Gammaproteobacteria
	Gammaproteobacteria
Gammaproteobacteria 计数	8
	Lentisphaeria
	Lentisphaeria
	Lentisphaeria
	Lentisphaeria
	Lentisphaeria
	Lentisphaeria
	Lentisphaeria
	Lentisphaeria
	Lentisphaeria
	Lentisphaeria
Lentisphaeria 计数	10
	Melainabacteria
	Melainabacteria
	Melainabacteria
	Melainabacteria
	Melainabacteria
	Melainabacteria
	Melainabacteria
	Melainabacteria
	Melainabacteria
	Melainabacteria
	Melainabacteria
	Melainabacteria
	Melainabacteria
Melainabacteria 计数	13
	Methanobacteria
	Methanobacteria
	Methanobacteria
	Methanobacteria
	Methanobacteria
	Methanobacteria
	Methanobacteria
	Methanobacteria
	Methanobacteria
	Methanobacteria
	Methanobacteria
	Methanobacteria
Methanobacteria 计数	12
	Mollicutes
	Mollicutes
	Mollicutes
	Mollicutes
	Mollicutes
	Mollicutes
	Mollicutes
	Mollicutes
	Mollicutes
	Mollicutes
	Mollicutes
	Mollicutes
Mollicutes 计数	12
	Negativicutes
	Negativicutes
	Negativicutes
	Negativicutes
	Negativicutes
	Negativicutes
	Negativicutes
	Negativicutes
	Negativicutes
	Negativicutes
	Negativicutes
	Negativicutes
	Negativicutes
Negativicutes 计数	13
	Verrucomicrobiae
	Verrucomicrobiae
	Verrucomicrobiae
	Verrucomicrobiae
	Verrucomicrobiae
	Verrucomicrobiae
	Verrucomicrobiae
	Verrucomicrobiae
	Verrucomicrobiae
	Verrucomicrobiae
	Verrucomicrobiae
	Verrucomicrobiae
	Verrucomicrobiae
Verrucomicrobiae 计数	13
	Acidaminococcaceae
	Acidaminococcaceae
	Acidaminococcaceae
	Acidaminococcaceae
	Acidaminococcaceae
	Acidaminococcaceae
	Acidaminococcaceae
	Acidaminococcaceae
Acidaminococcaceae 计数	8
	Actinomycetaceae
	Actinomycetaceae
	Actinomycetaceae
	Actinomycetaceae
	Actinomycetaceae
Actinomycetaceae 计数	5
	Alcaligenaceae
	Alcaligenaceae
	Alcaligenaceae
	Alcaligenaceae
	Alcaligenaceae
	Alcaligenaceae
	Alcaligenaceae
	Alcaligenaceae
	Alcaligenaceae
	Alcaligenaceae
	Alcaligenaceae
	Alcaligenaceae
	Alcaligenaceae
	Alcaligenaceae
	Alcaligenaceae
	Alcaligenaceae
	Alcaligenaceae
	Alcaligenaceae
Alcaligenaceae 计数	18
	Bacteroidaceae
	Bacteroidaceae
	Bacteroidaceae
	Bacteroidaceae
	Bacteroidaceae
	Bacteroidaceae
	Bacteroidaceae
	Bacteroidaceae
	Bacteroidaceae
	Bacteroidaceae
	Bacteroidaceae
	Bacteroidaceae
Bacteroidaceae 计数	12
	BacteroidalesS24
	BacteroidalesS24
	BacteroidalesS24
	BacteroidalesS24
	BacteroidalesS24
	BacteroidalesS24
	BacteroidalesS24
	BacteroidalesS24
	BacteroidalesS24
	BacteroidalesS24
BacteroidalesS24 计数	10
	Bifidobacteriaceae
	Bifidobacteriaceae
	Bifidobacteriaceae
	Bifidobacteriaceae
	Bifidobacteriaceae
	Bifidobacteriaceae
	Bifidobacteriaceae
	Bifidobacteriaceae
	Bifidobacteriaceae
	Bifidobacteriaceae
	Bifidobacteriaceae
	Bifidobacteriaceae
	Bifidobacteriaceae
	Bifidobacteriaceae
	Bifidobacteriaceae
	Bifidobacteriaceae
	Bifidobacteriaceae
	Bifidobacteriaceae
Bifidobacteriaceae 计数	18
	Christensenellaceae
	Christensenellaceae
	Christensenellaceae
	Christensenellaceae
	Christensenellaceae
	Christensenellaceae
	Christensenellaceae
	Christensenellaceae
	Christensenellaceae
	Christensenellaceae
	Christensenellaceae
	Christensenellaceae
Christensenellaceae 计数	12
	Clostridiaceae1
	Clostridiaceae1
	Clostridiaceae1
	Clostridiaceae1
	Clostridiaceae1
	Clostridiaceae1
	Clostridiaceae1
	Clostridiaceae1
	Clostridiaceae1
	Clostridiaceae1
	Clostridiaceae1
Clostridiaceae1 计数	11
	ClostridialesvadinBB60group
	ClostridialesvadinBB60group
	ClostridialesvadinBB60group
	ClostridialesvadinBB60group
	ClostridialesvadinBB60group
	ClostridialesvadinBB60group
	ClostridialesvadinBB60group
	ClostridialesvadinBB60group
	ClostridialesvadinBB60group
	ClostridialesvadinBB60group
	ClostridialesvadinBB60group
	ClostridialesvadinBB60group
	ClostridialesvadinBB60group
	ClostridialesvadinBB60group
	ClostridialesvadinBB60group
	ClostridialesvadinBB60group
	ClostridialesvadinBB60group
ClostridialesvadinBB60group 计数	17
	Coriobacteriaceae
	Coriobacteriaceae
	Coriobacteriaceae
	Coriobacteriaceae
	Coriobacteriaceae
	Coriobacteriaceae
	Coriobacteriaceae
	Coriobacteriaceae
	Coriobacteriaceae
	Coriobacteriaceae
	Coriobacteriaceae
	Coriobacteriaceae
	Coriobacteriaceae
	Coriobacteriaceae
	Coriobacteriaceae
	Coriobacteriaceae
Coriobacteriaceae 计数	16
	Defluviitaleaceae
	Defluviitaleaceae
	Defluviitaleaceae
	Defluviitaleaceae
	Defluviitaleaceae
	Defluviitaleaceae
	Defluviitaleaceae
	Defluviitaleaceae
	Defluviitaleaceae
	Defluviitaleaceae
	Defluviitaleaceae
	Defluviitaleaceae
Defluviitaleaceae 计数	12
	Desulfovibrionaceae
	Desulfovibrionaceae
	Desulfovibrionaceae
	Desulfovibrionaceae
	Desulfovibrionaceae
	Desulfovibrionaceae
	Desulfovibrionaceae
	Desulfovibrionaceae
	Desulfovibrionaceae
	Desulfovibrionaceae
	Desulfovibrionaceae
	Desulfovibrionaceae
Desulfovibrionaceae 计数	12
	Enterobacteriaceae
	Enterobacteriaceae
	Enterobacteriaceae
	Enterobacteriaceae
	Enterobacteriaceae
	Enterobacteriaceae
	Enterobacteriaceae
	Enterobacteriaceae
	Enterobacteriaceae
	Enterobacteriaceae
	Enterobacteriaceae
Enterobacteriaceae 计数	11
	Erysipelotrichaceae
	Erysipelotrichaceae
	Erysipelotrichaceae
	Erysipelotrichaceae
	Erysipelotrichaceae
	Erysipelotrichaceae
	Erysipelotrichaceae
	Erysipelotrichaceae
	Erysipelotrichaceae
	Erysipelotrichaceae
	Erysipelotrichaceae
	Erysipelotrichaceae
	Erysipelotrichaceae
Erysipelotrichaceae 计数	13
	FamilyXI
	FamilyXI
	FamilyXI
	FamilyXI
	FamilyXI
	FamilyXI
	FamilyXI
	FamilyXI
	FamilyXI
	FamilyXI
FamilyXI 计数	10
	FamilyXIII
	FamilyXIII
	FamilyXIII
	FamilyXIII
	FamilyXIII
	FamilyXIII
	FamilyXIII
	FamilyXIII
	FamilyXIII
	FamilyXIII
	FamilyXIII
	FamilyXIII
FamilyXIII 计数	12
	Lachnospiraceae
	Lachnospiraceae
	Lachnospiraceae
	Lachnospiraceae
	Lachnospiraceae
	Lachnospiraceae
	Lachnospiraceae
	Lachnospiraceae
	Lachnospiraceae
	Lachnospiraceae
	Lachnospiraceae
	Lachnospiraceae
	Lachnospiraceae
	Lachnospiraceae
	Lachnospiraceae
	Lachnospiraceae
	Lachnospiraceae
Lachnospiraceae 计数	17
	Lactobacillaceae
	Lactobacillaceae
	Lactobacillaceae
	Lactobacillaceae
	Lactobacillaceae
	Lactobacillaceae
	Lactobacillaceae
	Lactobacillaceae
	Lactobacillaceae
	Lactobacillaceae
	Lactobacillaceae
Lactobacillaceae 计数	11
	Methanobacteriaceae
	Methanobacteriaceae
	Methanobacteriaceae
	Methanobacteriaceae
	Methanobacteriaceae
	Methanobacteriaceae
	Methanobacteriaceae
	Methanobacteriaceae
	Methanobacteriaceae
	Methanobacteriaceae
	Methanobacteriaceae
	Methanobacteriaceae
Methanobacteriaceae 计数	12
	Oxalobacteraceae
	Oxalobacteraceae
	Oxalobacteraceae
	Oxalobacteraceae
	Oxalobacteraceae
	Oxalobacteraceae
	Oxalobacteraceae
	Oxalobacteraceae
	Oxalobacteraceae
	Oxalobacteraceae
	Oxalobacteraceae
	Oxalobacteraceae
	Oxalobacteraceae
	Oxalobacteraceae
	Oxalobacteraceae
Oxalobacteraceae 计数	15
	Pasteurellaceae
	Pasteurellaceae
	Pasteurellaceae
	Pasteurellaceae
	Pasteurellaceae
	Pasteurellaceae
	Pasteurellaceae
	Pasteurellaceae
	Pasteurellaceae
	Pasteurellaceae
	Pasteurellaceae
	Pasteurellaceae
	Pasteurellaceae
	Pasteurellaceae
	Pasteurellaceae
	Pasteurellaceae
	Pasteurellaceae
	Pasteurellaceae
	Pasteurellaceae
Pasteurellaceae 计数	19
	Peptococcaceae
	Peptococcaceae
	Peptococcaceae
	Peptococcaceae
	Peptococcaceae
	Peptococcaceae
	Peptococcaceae
	Peptococcaceae
	Peptococcaceae
	Peptococcaceae
Peptococcaceae 计数	10
	Peptostreptococcaceae
	Peptostreptococcaceae
	Peptostreptococcaceae
	Peptostreptococcaceae
	Peptostreptococcaceae
	Peptostreptococcaceae
	Peptostreptococcaceae
	Peptostreptococcaceae
	Peptostreptococcaceae
	Peptostreptococcaceae
	Peptostreptococcaceae
	Peptostreptococcaceae
	Peptostreptococcaceae
	Peptostreptococcaceae
	Peptostreptococcaceae
Peptostreptococcaceae 计数	15
	Porphyromonadaceae
	Porphyromonadaceae
	Porphyromonadaceae
	Porphyromonadaceae
	Porphyromonadaceae
	Porphyromonadaceae
	Porphyromonadaceae
	Porphyromonadaceae
	Porphyromonadaceae
	Porphyromonadaceae
	Porphyromonadaceae
Porphyromonadaceae 计数	11
	Prevotellaceae
	Prevotellaceae
	Prevotellaceae
	Prevotellaceae
	Prevotellaceae
	Prevotellaceae
	Prevotellaceae
	Prevotellaceae
	Prevotellaceae
	Prevotellaceae
	Prevotellaceae
	Prevotellaceae
	Prevotellaceae
	Prevotellaceae
	Prevotellaceae
	Prevotellaceae
	Prevotellaceae
	Prevotellaceae
Prevotellaceae 计数	18
	Rhodospirillaceae
	Rhodospirillaceae
	Rhodospirillaceae
	Rhodospirillaceae
	Rhodospirillaceae
	Rhodospirillaceae
	Rhodospirillaceae
	Rhodospirillaceae
	Rhodospirillaceae
	Rhodospirillaceae
	Rhodospirillaceae
	Rhodospirillaceae
	Rhodospirillaceae
	Rhodospirillaceae
	Rhodospirillaceae
	Rhodospirillaceae
	Rhodospirillaceae
Rhodospirillaceae 计数	17
	Rikenellaceae
	Rikenellaceae
	Rikenellaceae
	Rikenellaceae
	Rikenellaceae
	Rikenellaceae
	Rikenellaceae
	Rikenellaceae
	Rikenellaceae
	Rikenellaceae
	Rikenellaceae
	Rikenellaceae
	Rikenellaceae
	Rikenellaceae
	Rikenellaceae
	Rikenellaceae
	Rikenellaceae
	Rikenellaceae
	Rikenellaceae
	Rikenellaceae
Rikenellaceae 计数	20
	Ruminococcaceae
	Ruminococcaceae
	Ruminococcaceae
	Ruminococcaceae
	Ruminococcaceae
	Ruminococcaceae
	Ruminococcaceae
	Ruminococcaceae
	Ruminococcaceae
	Ruminococcaceae
	Ruminococcaceae
Ruminococcaceae 计数	11
	Streptococcaceae
	Streptococcaceae
	Streptococcaceae
	Streptococcaceae
	Streptococcaceae
	Streptococcaceae
	Streptococcaceae
	Streptococcaceae
	Streptococcaceae
	Streptococcaceae
	Streptococcaceae
	Streptococcaceae
	Streptococcaceae
	Streptococcaceae
	Streptococcaceae
	Streptococcaceae
	Streptococcaceae
Streptococcaceae 计数	17
	Veillonellaceae
	Veillonellaceae
	Veillonellaceae
	Veillonellaceae
	Veillonellaceae
	Veillonellaceae
	Veillonellaceae
	Veillonellaceae
	Veillonellaceae
	Veillonellaceae
	Veillonellaceae
	Veillonellaceae
	Veillonellaceae
	Veillonellaceae
	Veillonellaceae
	Veillonellaceae
	Veillonellaceae
	Veillonellaceae
	Veillonellaceae
	Veillonellaceae
	Veillonellaceae
Veillonellaceae 计数	21
	Verrucomicrobiaceae
	Verrucomicrobiaceae
	Verrucomicrobiaceae
	Verrucomicrobiaceae
	Verrucomicrobiaceae
	Verrucomicrobiaceae
	Verrucomicrobiaceae
	Verrucomicrobiaceae
	Verrucomicrobiaceae
	Verrucomicrobiaceae
	Verrucomicrobiaceae
	Verrucomicrobiaceae
	Verrucomicrobiaceae
Verrucomicrobiaceae 计数	13
	Victivallaceae
	Victivallaceae
	Victivallaceae
	Victivallaceae
	Victivallaceae
	Victivallaceae
	Victivallaceae
	Victivallaceae
	Victivallaceae
	Victivallaceae
	Victivallaceae
	Victivallaceae
	Victivallaceae
	Victivallaceae
Victivallaceae 计数	14
	Clostridiuminnocuum group
	Clostridiuminnocuum group
	Clostridiuminnocuum group
	Clostridiuminnocuum group
	Clostridiuminnocuum group
	Clostridiuminnocuum group
	Clostridiuminnocuum group
	Clostridiuminnocuum group
	Clostridiuminnocuum group
	Clostridiuminnocuum group
	Clostridiuminnocuum group
Clostridiuminnocuum group 计数	11
	Eubacterium brachy group
	Eubacterium brachy group
	Eubacterium brachy group
	Eubacterium brachy group
	Eubacterium brachy group
	Eubacterium brachy group
	Eubacterium brachy group
	Eubacterium brachy group
	Eubacterium brachy group
	Eubacterium brachy group
	Eubacterium brachy group
Eubacterium brachy group 计数	11
	Eubacterium coprostanoligenes group
	Eubacterium coprostanoligenes group
	Eubacterium coprostanoligenes group
	Eubacterium coprostanoligenes group
	Eubacterium coprostanoligenes group
	Eubacterium coprostanoligenes group
	Eubacterium coprostanoligenes group
	Eubacterium coprostanoligenes group
	Eubacterium coprostanoligenes group
	Eubacterium coprostanoligenes group
	Eubacterium coprostanoligenes group
	Eubacterium coprostanoligenes group
	Eubacterium coprostanoligenes group
Eubacterium coprostanoligenes group 计数	13
	Eubacterium eligensgroup
	Eubacterium eligensgroup
	Eubacterium eligensgroup
	Eubacterium eligensgroup
	Eubacterium eligensgroup
	Eubacterium eligensgroup
	Eubacterium eligensgroup
	Eubacterium eligensgroup
	Eubacterium eligensgroup
Eubacterium eligensgroup 计数	9
	Eubacterium fissicatena group
	Eubacterium fissicatena group
	Eubacterium fissicatena group
	Eubacterium fissicatena group
	Eubacterium fissicatena group
	Eubacterium fissicatena group
	Eubacterium fissicatena group
	Eubacterium fissicatena group
	Eubacterium fissicatena group
Eubacterium fissicatena group 计数	9
	Eubacterium halli igroup
	Eubacterium halli igroup
	Eubacterium halli igroup
	Eubacterium halli igroup
	Eubacterium halli igroup
	Eubacterium halli igroup
	Eubacterium halli igroup
	Eubacterium halli igroup
	Eubacterium halli igroup
	Eubacterium halli igroup
	Eubacterium halli igroup
	Eubacterium halli igroup
	Eubacterium halli igroup
	Eubacterium halli igroup
	Eubacterium halli igroup
	Eubacterium halli igroup
Eubacterium halli igroup 计数	16
	Eubacterium nodatum group
	Eubacterium nodatum group
	Eubacterium nodatum group
	Eubacterium nodatum group
	Eubacterium nodatum group
	Eubacterium nodatum group
	Eubacterium nodatum group
	Eubacterium nodatum group
	Eubacterium nodatum group
	Eubacterium nodatum group
	Eubacterium nodatum group
Eubacterium nodatum group 计数	11
	Eubacterium oxidoreducens group
	Eubacterium oxidoreducens group
	Eubacterium oxidoreducens group
	Eubacterium oxidoreducens group
	Eubacterium oxidoreducens group
	Eubacterium oxidoreducens group
Eubacterium oxidoreducens group 计数	6
	Eubacterium rectale group
	Eubacterium rectale group
	Eubacterium rectale group
	Eubacterium rectale group
	Eubacterium rectale group
	Eubacterium rectale group
	Eubacterium rectale group
	Eubacterium rectale group
	Eubacterium rectale group
	Eubacterium rectale group
	Eubacterium rectale group
	Eubacterium rectale group
	Eubacterium rectale group
Eubacterium rectale group 计数	13
	Eubacterium ruminantium group
	Eubacterium ruminantium group
	Eubacterium ruminantium group
	Eubacterium ruminantium group
	Eubacterium ruminantium group
	Eubacterium ruminantium group
	Eubacterium ruminantium group
	Eubacterium ruminantium group
	Eubacterium ruminantium group
	Eubacterium ruminantium group
	Eubacterium ruminantium group
	Eubacterium ruminantium group
	Eubacterium ruminantium group
	Eubacterium ruminantium group
	Eubacterium ruminantium group
	Eubacterium ruminantium group
	Eubacterium ruminantium group
	Eubacterium ruminantium group
	Eubacterium ruminantium group
Eubacterium ruminantium group 计数	19
	Eubacterium ventriosum group
	Eubacterium ventriosum group
	Eubacterium ventriosum group
	Eubacterium ventriosum group
	Eubacterium ventriosum group
	Eubacterium ventriosum group
	Eubacterium ventriosum group
	Eubacterium ventriosum group
	Eubacterium ventriosum group
	Eubacterium ventriosum group
	Eubacterium ventriosum group
	Eubacterium ventriosum group
	Eubacterium ventriosum group
	Eubacterium ventriosum group
	Eubacterium ventriosum group
	Eubacterium ventriosum group
	Eubacterium ventriosum group
Eubacterium ventriosum group 计数	17
	Eubacterium xylanophilum group
	Eubacterium xylanophilum group
	Eubacterium xylanophilum group
	Eubacterium xylanophilum group
	Eubacterium xylanophilum group
	Eubacterium xylanophilum group
	Eubacterium xylanophilum group
	Eubacterium xylanophilum group
	Eubacterium xylanophilum group
	Eubacterium xylanophilum group
	Eubacterium xylanophilum group
	Eubacterium xylanophilum group
Eubacterium xylanophilum group 计数	12
	Ruminococcus gauvreauii group
	Ruminococcus gauvreauii group
	Ruminococcus gauvreauii group
	Ruminococcus gauvreauii group
	Ruminococcus gauvreauii group
	Ruminococcus gauvreauii group
	Ruminococcus gauvreauii group
	Ruminococcus gauvreauii group
	Ruminococcus gauvreauii group
	Ruminococcus gauvreauii group
	Ruminococcus gauvreauii group
	Ruminococcus gauvreauii group
	Ruminococcus gauvreauii group
Ruminococcus gauvreauii group 计数	13
	Ruminococcus gnavus group
	Ruminococcus gnavus group
	Ruminococcus gnavus group
	Ruminococcus gnavus group
	Ruminococcus gnavus group
	Ruminococcus gnavus group
	Ruminococcus gnavus group
	Ruminococcus gnavus group
	Ruminococcus gnavus group
	Ruminococcus gnavus group
	Ruminococcus gnavus group
	Ruminococcus gnavus group
Ruminococcus gnavus group 计数	12
	Ruminococcus torques group
	Ruminococcus torques group
	Ruminococcus torques group
	Ruminococcus torques group
	Ruminococcus torques group
	Ruminococcus torques group
	Ruminococcus torques group
	Ruminococcus torques group
	Ruminococcus torques group
	Ruminococcus torques group
	Ruminococcus torques group
	Ruminococcus torques group
	Ruminococcus torques group
Ruminococcus torques group 计数	13
	Actinomyces
	Actinomyces
	Actinomyces
	Actinomyces
	Actinomyces
	Actinomyces
	Actinomyces
	Actinomyces
Actinomyces 计数	8
	Adlercreutzia
	Adlercreutzia
	Adlercreutzia
	Adlercreutzia
	Adlercreutzia
	Adlercreutzia
	Adlercreutzia
	Adlercreutzia
	Adlercreutzia
	Adlercreutzia
	Adlercreutzia
	Adlercreutzia
Adlercreutzia 计数	12
	Akkermansia
	Akkermansia
	Akkermansia
	Akkermansia
	Akkermansia
	Akkermansia
	Akkermansia
	Akkermansia
	Akkermansia
	Akkermansia
	Akkermansia
	Akkermansia
	Akkermansia
Akkermansia 计数	13
	Alistipes
	Alistipes
	Alistipes
	Alistipes
	Alistipes
	Alistipes
	Alistipes
	Alistipes
	Alistipes
	Alistipes
	Alistipes
	Alistipes
	Alistipes
Alistipes 计数	13
	Allisonella
	Allisonella
	Allisonella
	Allisonella
	Allisonella
	Allisonella
	Allisonella
	Allisonella
	Allisonella
Allisonella 计数	9
	Alloprevotella
	Alloprevotella
	Alloprevotella
	Alloprevotella
	Alloprevotella
	Alloprevotella
	Alloprevotella
Alloprevotella 计数	7
	Anaerofilum
	Anaerofilum
	Anaerofilum
	Anaerofilum
	Anaerofilum
	Anaerofilum
	Anaerofilum
	Anaerofilum
	Anaerofilum
	Anaerofilum
	Anaerofilum
	Anaerofilum
Anaerofilum 计数	12
	Anaerostipes
	Anaerostipes
	Anaerostipes
	Anaerostipes
	Anaerostipes
	Anaerostipes
	Anaerostipes
	Anaerostipes
	Anaerostipes
	Anaerostipes
	Anaerostipes
	Anaerostipes
	Anaerostipes
	Anaerostipes
	Anaerostipes
Anaerostipes 计数	15
	Anaerotruncus
	Anaerotruncus
	Anaerotruncus
	Anaerotruncus
	Anaerotruncus
	Anaerotruncus
	Anaerotruncus
	Anaerotruncus
	Anaerotruncus
	Anaerotruncus
	Anaerotruncus
	Anaerotruncus
	Anaerotruncus
	Anaerotruncus
	Anaerotruncus
	Anaerotruncus
Anaerotruncus 计数	16
	Bacteroides
	Bacteroides
	Bacteroides
	Bacteroides
	Bacteroides
	Bacteroides
	Bacteroides
	Bacteroides
	Bacteroides
	Bacteroides
	Bacteroides
	Bacteroides
Bacteroides 计数	12
	Barnesiella
	Barnesiella
	Barnesiella
	Barnesiella
	Barnesiella
	Barnesiella
	Barnesiella
	Barnesiella
	Barnesiella
	Barnesiella
	Barnesiella
	Barnesiella
	Barnesiella
	Barnesiella
	Barnesiella
	Barnesiella
Barnesiella 计数	16
	Bifidobacterium
	Bifidobacterium
	Bifidobacterium
	Bifidobacterium
	Bifidobacterium
	Bifidobacterium
	Bifidobacterium
	Bifidobacterium
	Bifidobacterium
	Bifidobacterium
	Bifidobacterium
	Bifidobacterium
	Bifidobacterium
	Bifidobacterium
	Bifidobacterium
	Bifidobacterium
Bifidobacterium 计数	16
	Bilophila
	Bilophila
	Bilophila
	Bilophila
	Bilophila
	Bilophila
	Bilophila
	Bilophila
	Bilophila
	Bilophila
	Bilophila
	Bilophila
	Bilophila
	Bilophila
	Bilophila
	Bilophila
	Bilophila
Bilophila 计数	17
	Blautia
	Blautia
	Blautia
	Blautia
	Blautia
	Blautia
	Blautia
	Blautia
	Blautia
	Blautia
	Blautia
	Blautia
	Blautia
Blautia 计数	13
	Butyricicoccus
	Butyricicoccus
	Butyricicoccus
	Butyricicoccus
	Butyricicoccus
	Butyricicoccus
	Butyricicoccus
	Butyricicoccus
	Butyricicoccus
Butyricicoccus 计数	9
	Butyricimonas
	Butyricimonas
	Butyricimonas
	Butyricimonas
	Butyricimonas
	Butyricimonas
	Butyricimonas
	Butyricimonas
	Butyricimonas
	Butyricimonas
	Butyricimonas
	Butyricimonas
	Butyricimonas
	Butyricimonas
	Butyricimonas
	Butyricimonas
	Butyricimonas
Butyricimonas 计数	17
	Butyrivibrio
	Butyrivibrio
	Butyrivibrio
	Butyrivibrio
	Butyrivibrio
	Butyrivibrio
	Butyrivibrio
	Butyrivibrio
	Butyrivibrio
	Butyrivibrio
	Butyrivibrio
	Butyrivibrio
	Butyrivibrio
	Butyrivibrio
	Butyrivibrio
	Butyrivibrio
Butyrivibrio 计数	16
	Candidatus Soleaferrea
	Candidatus Soleaferrea
	Candidatus Soleaferrea
	Candidatus Soleaferrea
	Candidatus Soleaferrea
	Candidatus Soleaferrea
	Candidatus Soleaferrea
	Candidatus Soleaferrea
	Candidatus Soleaferrea
	Candidatus Soleaferrea
	Candidatus Soleaferrea
	Candidatus Soleaferrea
	Candidatus Soleaferrea
	Candidatus Soleaferrea
	Candidatus Soleaferrea
	Candidatus Soleaferrea
Candidatus Soleaferrea 计数	16
	Catenibacterium
	Catenibacterium
	Catenibacterium
	Catenibacterium
Catenibacterium 计数	4
	Christensenellaceae R7 group
	Christensenellaceae R7 group
	Christensenellaceae R7 group
	Christensenellaceae R7 group
	Christensenellaceae R7 group
	Christensenellaceae R7 group
	Christensenellaceae R7 group
	Christensenellaceae R7 group
	Christensenellaceae R7 group
	Christensenellaceae R7 group
Christensenellaceae R7 group 计数	10
	Clostridium sensu stricto1
	Clostridium sensu stricto1
	Clostridium sensu stricto1
	Clostridium sensu stricto1
	Clostridium sensu stricto1
	Clostridium sensu stricto1
	Clostridium sensu stricto1
	Clostridium sensu stricto1
	Clostridium sensu stricto1
Clostridium sensu stricto1 计数	9
	Collinsella
	Collinsella
	Collinsella
	Collinsella
	Collinsella
	Collinsella
	Collinsella
	Collinsella
	Collinsella
	Collinsella
	Collinsella
	Collinsella
Collinsella 计数	12
	Coprobacter
	Coprobacter
	Coprobacter
	Coprobacter
	Coprobacter
	Coprobacter
	Coprobacter
	Coprobacter
	Coprobacter
	Coprobacter
	Coprobacter
	Coprobacter
	Coprobacter
Coprobacter 计数	13
	Coprococcus1
	Coprococcus1
	Coprococcus1
	Coprococcus1
	Coprococcus1
	Coprococcus1
	Coprococcus1
	Coprococcus1
	Coprococcus1
	Coprococcus1
	Coprococcus1
	Coprococcus1
	Coprococcus1
	Coprococcus1
Coprococcus1 计数	14
	Coprococcus2
	Coprococcus2
	Coprococcus2
	Coprococcus2
	Coprococcus2
	Coprococcus2
	Coprococcus2
	Coprococcus2
	Coprococcus2
	Coprococcus2
	Coprococcus2
Coprococcus2 计数	11
	Coprococcus3
	Coprococcus3
	Coprococcus3
	Coprococcus3
	Coprococcus3
	Coprococcus3
	Coprococcus3
	Coprococcus3
	Coprococcus3
	Coprococcus3
Coprococcus3 计数	10
	Defluviitaleaceae UCG 011
	Defluviitaleaceae UCG 011
	Defluviitaleaceae UCG 011
	Defluviitaleaceae UCG 011
	Defluviitaleaceae UCG 011
	Defluviitaleaceae UCG 011
	Defluviitaleaceae UCG 011
	Defluviitaleaceae UCG 011
	Defluviitaleaceae UCG 011
	Defluviitaleaceae UCG 011
Defluviitaleaceae UCG 011 计数	10
	Desulfovibrio
	Desulfovibrio
	Desulfovibrio
	Desulfovibrio
	Desulfovibrio
	Desulfovibrio
	Desulfovibrio
	Desulfovibrio
	Desulfovibrio
	Desulfovibrio
	Desulfovibrio
	Desulfovibrio
Desulfovibrio 计数	12
	Dialister
	Dialister
	Dialister
	Dialister
	Dialister
	Dialister
	Dialister
	Dialister
	Dialister
	Dialister
	Dialister
	Dialister
Dialister 计数	12
	Dorea
	Dorea
	Dorea
	Dorea
	Dorea
	Dorea
	Dorea
	Dorea
	Dorea
	Dorea
	Dorea
	Dorea
Dorea 计数	12
	Eggerthella
	Eggerthella
	Eggerthella
	Eggerthella
	Eggerthella
	Eggerthella
	Eggerthella
	Eggerthella
	Eggerthella
	Eggerthella
Eggerthella 计数	10
	Eisenbergiella
	Eisenbergiella
	Eisenbergiella
	Eisenbergiella
	Eisenbergiella
	Eisenbergiella
	Eisenbergiella
	Eisenbergiella
	Eisenbergiella
	Eisenbergiella
	Eisenbergiella
	Eisenbergiella
Eisenbergiella 计数	12
	Enterorhabdus
	Enterorhabdus
	Enterorhabdus
	Enterorhabdus
	Enterorhabdus
	Enterorhabdus
	Enterorhabdus
	Enterorhabdus
	Enterorhabdus
Enterorhabdus 计数	9
	Erysipelatoclostridium
	Erysipelatoclostridium
	Erysipelatoclostridium
	Erysipelatoclostridium
	Erysipelatoclostridium
	Erysipelatoclostridium
	Erysipelatoclostridium
	Erysipelatoclostridium
	Erysipelatoclostridium
	Erysipelatoclostridium
	Erysipelatoclostridium
	Erysipelatoclostridium
	Erysipelatoclostridium
	Erysipelatoclostridium
	Erysipelatoclostridium
	Erysipelatoclostridium
Erysipelatoclostridium 计数	16
	Erysipelotrichaceae UCG 003
	Erysipelotrichaceae UCG 003
	Erysipelotrichaceae UCG 003
	Erysipelotrichaceae UCG 003
	Erysipelotrichaceae UCG 003
	Erysipelotrichaceae UCG 003
	Erysipelotrichaceae UCG 003
	Erysipelotrichaceae UCG 003
	Erysipelotrichaceae UCG 003
	Erysipelotrichaceae UCG 003
	Erysipelotrichaceae UCG 003
	Erysipelotrichaceae UCG 003
	Erysipelotrichaceae UCG 003
	Erysipelotrichaceae UCG 003
	Erysipelotrichaceae UCG 003
	Erysipelotrichaceae UCG 003
	Erysipelotrichaceae UCG 003
	Erysipelotrichaceae UCG 003
Erysipelotrichaceae UCG 003 计数	18
	Escherichia Shigella
	Escherichia Shigella
	Escherichia Shigella
	Escherichia Shigella
	Escherichia Shigella
	Escherichia Shigella
	Escherichia Shigella
	Escherichia Shigella
	Escherichia Shigella
	Escherichia Shigella
	Escherichia Shigella
	Escherichia Shigella
	Escherichia Shigella
	Escherichia Shigella
	Escherichia Shigella
Escherichia Shigella 计数	15
	Faecalibacterium
	Faecalibacterium
	Faecalibacterium
	Faecalibacterium
	Faecalibacterium
	Faecalibacterium
	Faecalibacterium
	Faecalibacterium
	Faecalibacterium
	Faecalibacterium
	Faecalibacterium
	Faecalibacterium
	Faecalibacterium
Faecalibacterium 计数	13
	FamilyXIIIAD3011 group
	FamilyXIIIAD3011 group
	FamilyXIIIAD3011 group
	FamilyXIIIAD3011 group
	FamilyXIIIAD3011 group
	FamilyXIIIAD3011 group
	FamilyXIIIAD3011 group
	FamilyXIIIAD3011 group
	FamilyXIIIAD3011 group
	FamilyXIIIAD3011 group
	FamilyXIIIAD3011 group
	FamilyXIIIAD3011 group
	FamilyXIIIAD3011 group
	FamilyXIIIAD3011 group
	FamilyXIIIAD3011 group
FamilyXIIIAD3011 group 计数	15
	FamilyXIII UCG 001
	FamilyXIII UCG 001
	FamilyXIII UCG 001
	FamilyXIII UCG 001
	FamilyXIII UCG 001
	FamilyXIII UCG 001
	FamilyXIII UCG 001
	FamilyXIII UCG 001
	FamilyXIII UCG 001
	FamilyXIII UCG 001
FamilyXIII UCG 001 计数	10
	Flavonifractor
	Flavonifractor
	Flavonifractor
	Flavonifractor
	Flavonifractor
	Flavonifractor
	Flavonifractor
	Flavonifractor
	Flavonifractor
Flavonifractor 计数	9
	Fusicatenibacter
	Fusicatenibacter
	Fusicatenibacter
	Fusicatenibacter
	Fusicatenibacter
	Fusicatenibacter
	Fusicatenibacter
	Fusicatenibacter
	Fusicatenibacter
	Fusicatenibacter
	Fusicatenibacter
	Fusicatenibacter
	Fusicatenibacter
	Fusicatenibacter
	Fusicatenibacter
	Fusicatenibacter
	Fusicatenibacter
	Fusicatenibacter
	Fusicatenibacter
	Fusicatenibacter
Fusicatenibacter 计数	20
	Gordonibacter
	Gordonibacter
	Gordonibacter
	Gordonibacter
	Gordonibacter
	Gordonibacter
	Gordonibacter
	Gordonibacter
	Gordonibacter
	Gordonibacter
	Gordonibacter
	Gordonibacter
	Gordonibacter
	Gordonibacter
	Gordonibacter
Gordonibacter 计数	15
	Haemophilus
	Haemophilus
	Haemophilus
	Haemophilus
	Haemophilus
	Haemophilus
	Haemophilus
	Haemophilus
	Haemophilus
	Haemophilus
	Haemophilus
	Haemophilus
	Haemophilus
Haemophilus 计数	13
	Holdemanella
	Holdemanella
	Holdemanella
	Holdemanella
	Holdemanella
	Holdemanella
	Holdemanella
	Holdemanella
	Holdemanella
	Holdemanella
	Holdemanella
	Holdemanella
	Holdemanella
	Holdemanella
Holdemanella 计数	14
	Holdemania
	Holdemania
	Holdemania
	Holdemania
	Holdemania
	Holdemania
	Holdemania
	Holdemania
	Holdemania
	Holdemania
	Holdemania
	Holdemania
	Holdemania
	Holdemania
	Holdemania
	Holdemania
	Holdemania
Holdemania 计数	17
	Howardella
	Howardella
	Howardella
	Howardella
	Howardella
	Howardella
	Howardella
	Howardella
	Howardella
	Howardella
Howardella 计数	10
	Hungatella
	Hungatella
	Hungatella
	Hungatella
	Hungatella
Hungatella 计数	5
	Intestinibacter
	Intestinibacter
	Intestinibacter
	Intestinibacter
	Intestinibacter
	Intestinibacter
	Intestinibacter
	Intestinibacter
	Intestinibacter
	Intestinibacter
	Intestinibacter
	Intestinibacter
	Intestinibacter
	Intestinibacter
	Intestinibacter
Intestinibacter 计数	15
	Intestinimonas
	Intestinimonas
[truncated: 2,253 more rows]

## Sheet: Sheet6
class		family		genus		order		phylum		species
[truncated: 120 more rows]
