# Supplementary material for: The causal association between gut microbiota and postpartum depression: a two-sample Mendelian randomization study
Source: Front Microbiol. 2024 Sep 2;15:1415237. doi: 10.3389/fmicb.2024.1415237 (PMC11402819; doi:10.3389/fmicb.2024.1415237)
Supplement: Supplementary file 2 [file Table_2.XLSX]

## Sheet: Sheet2
Table S2 STROBE-MR checklist： MR Study between Gut Microbiota and PPD.
Item	Section	Relevant text from manuscript
No
1	Title and abstract	Title: The causal association between gut microbiota and postpartum depression: A two-sample Mendelian randomization study
		Abstract：
		Objective: To evaluate the potential causal association between gut microbiota and PPD using Mendelian randomization.
		Data source：Gut microbiota from the international consortium MiBioGen and the Dutch Microbiome Project. Postpartum depression (PPD): A total of 67,205 European ancestries comprising 7,604 cases, 59,601 controls from the FinnGen biobank.
		Exposures: Gut microbiota
		Outcomes：Postpartum depression
		Results: We identified twelve bacterial taxa associated with the risk of PPD. Veillonellaceae(OR 0.819, 95%CI 0.715-0.939), Ruminococcaceae UCG 011 (OR 0.845, 95%CI 0.757-0.944), Bifidobacterium adolescentis (OR 0.853, 95%CI 0.761-0.956), Paraprevotella clara(OR 0.902, 95%CI 0.825-0.987), Clostridium leptum(OR 0.849, 95%CI 0.724-0.996), Eubacterium siraeum(OR 0.854, 95%CI 0.741-0.984), Coprococcu…
	Introduction
2	Background	Postpartum depression (PPD) is a significant mental health issue affecting 10-15% of new mothers globally, with higher rates observed in developing countries. It impacts not only the mother's health but also has long-term effects on the child's emotional and cognitive development. Research highlights the complex interplay between the gut microbiome and mental health, including PPD, through the br…
3	Objectives	This study aims to use the MR method to analyze the potential causal relationships between various levels of gut microbiota and PPD.
	Methods
4	Study design and data sources	Figure 1 is study design.
		Table 1 is data source.
5	Assumptions	In section “2.1 Mendelian Randomization Analysis”，the three core assumptions of MR are clearly stated.(Lines 105-118)
6	Statistical methods: main analysis	2.4 Selection of instrumental variable (Lines 137-148)
7	Assessment of assumptions	2.5 Mendelian randomization methods (Lines 150-166)
8	Sensitivity analyses and additional analyses	2.5 Mendelian randomization methods (Lines 167-176)
9	Software and pre-registration	We performed the analysis by using R version 4.3.2 (The R Foundation for Statistical Computing). We used the TwoSample MR package for R to facilitate MR analyses.
	Results
10	Descriptive data	3.1 Instrumental variables selection (Lines 178-184)
11	Main results	Figure 2 and Table 2
12	Assessment of assumptions	Table S1 Instrumental variables used in MR analysis of the association between gut microbiota and PDD.
13	Sensitivity analyses and additional analyses	Table 3 The heterogeneity results from the Cochran’s Q test.
		Table 4 Pleiotropy results from Egger intercept and PRESSO analysis.
		Supplemental Figure 1. The forest plots for the association between gut microbiota and PPD.
		Supplemental Figure 2. The scatter plots for association between gut microbiota and PPD.
		Supplemental Figure 3. The leave-one-out sensitivity analysis for the association between gut microbiota and PPD.
	Discussion
14	Key results	Our MR analysis further illuminated a nominal causal bond linking PPD with twelve distinct microbial taxa.
15	Limitations	The study also has its limitations; the GWAS data derived from the MiBioGen consortium, DMP, and FinnGen consortium, may introduce selection bias. Moreover, the data primarily originates from European populations, hence extrapolating these results to diverse populations should be approached with caution.
16	Interpretation	(Lines 250-348)
17	Generalisability	Although related research and animal experiments have demonstrated a causal relationship between twelve microbial communities and PPD, the GWAS data in this study primarily come from European populations, and further validation is required for studies in other populations.
	Other information
18	Funding	This research did not receive any specific grant from funding agencies in the public, commercial, or not-for-profit sectors.
19	Data and data sharing	Data sharing: The data reported in this paper are available by application directly to the MiBioGen, the Dutch Microbiome Project and FinnGen biobank.
20	Conflicts of interest	The authors declare they have no conflicts of interest
